# Supplementary material for: Analysis of TaqMan Array Cards Data by an Assumption-Free Improvement of the maxRatio Algorithm Is More Accurate than the Cycle-Threshold Method
Source: PLoS One. 2016 Nov 9;11(11):e0165282. doi: 10.1371/journal.pone.0165282 (PMC5102466; doi:10.1371/journal.pone.0165282)
Supplement: S1 File — The compressed folder contains a vignette explaining the procedure (‘S1 vignette.pdf’), an executable (‘S1.R’), three files with qPCR data (‘plate 1.txt’, ‘plate 2.txt’ and ‘plate 3.txt’) and a table containing the classification of the reactions provided by the raters (‘rating table.txt’). The S1.R executable produces two files as output: ‘training_file.txt’ and ‘results_file.txt’. In order to work, S1.R requires the package ‘mixtools’ (https://cran.r-project.org/web/packages/mixtools/index.html) to be loaded in the R environment. (ZIP) [file pone.0165282.s001.zip]

Archive with 6 entries (6 files):
- plate 1.txt
- plate 2.txt
- plate 3.txt
- rating table.txt
- S1 vignette.pdf
- S1.R
