# Supplementary material for: Analysis of TaqMan Array Cards Data by an Assumption-Free Improvement of the maxRatio Algorithm Is More Accurate than the Cycle-Threshold Method
Source: PLoS One. 2016 Nov 9;11(11):e0165282. doi: 10.1371/journal.pone.0165282 (PMC5102466; doi:10.1371/journal.pone.0165282)
Supplement: S1 File — The compressed folder contains a vignette explaining the procedure (‘S1 vignette.pdf’), an executable (‘S1.R’), three files with qPCR data (‘plate 1.txt’, ‘plate 2.txt’ and ‘plate 3.txt’) and a table containing the classification of the reactions provided by the raters (‘rating table.txt’). The S1.R executable produces two files as output: ‘training_file.txt’ and ‘results_file.txt’. In order to work, S1.R requires the package ‘mixtools’ (https://cran.r-project.org/web/packages/mixtools/index.html) to be loaded in the R environment. (ZIP) [file pone.0165282.s001.zip › plate 1.txt]

	Well	Cycle	Target Name	Rn	Delta Rn
1	1	1	Adeno 1-Adeno 1	0.728	-0.050
2	1	2	Adeno 1-Adeno 1	0.735	-0.044
3	1	3	Adeno 1-Adeno 1	0.749	-0.030
4	1	4	Adeno 1-Adeno 1	0.758	-0.021
5	1	5	Adeno 1-Adeno 1	0.770	-0.009
6	1	6	Adeno 1-Adeno 1	0.778	-0.001
7	1	7	Adeno 1-Adeno 1	0.780	0.001
8	1	8	Adeno 1-Adeno 1	0.784	0.004
9	1	9	Adeno 1-Adeno 1	0.786	0.006
10	1	10	Adeno 1-Adeno 1	0.785	0.006
11	1	11	Adeno 1-Adeno 1	0.786	0.006
12	1	12	Adeno 1-Adeno 1	0.786	0.006
13	1	13	Adeno 1-Adeno 1	0.785	0.005
14	1	14	Adeno 1-Adeno 1	0.785	0.005
15	1	15	Adeno 1-Adeno 1	0.784	0.004
16	1	16	Adeno 1-Adeno 1	0.783	0.003
17	1	17	Adeno 1-Adeno 1	0.784	0.004
18	1	18	Adeno 1-Adeno 1	0.786	0.006
19	1	19	Adeno 1-Adeno 1	0.786	0.005
20	1	20	Adeno 1-Adeno 1	0.787	0.006
21	1	21	Adeno 1-Adeno 1	0.789	0.008
22	1	22	Adeno 1-Adeno 1	0.786	0.004
23	1	23	Adeno 1-Adeno 1	0.784	0.003
24	1	24	Adeno 1-Adeno 1	0.786	0.004
25	1	25	Adeno 1-Adeno 1	0.786	0.004
26	1	26	Adeno 1-Adeno 1	0.785	0.003
27	1	27	Adeno 1-Adeno 1	0.784	0.002
28	1	28	Adeno 1-Adeno 1	0.785	0.003
29	1	29	Adeno 1-Adeno 1	0.786	0.004
30	1	30	Adeno 1-Adeno 1	0.784	0.002
31	1	31	Adeno 1-Adeno 1	0.784	0.001
32	1	32	Adeno 1-Adeno 1	0.780	-0.002
33	1	33	Adeno 1-Adeno 1	0.781	-0.002
34	1	34	Adeno 1-Adeno 1	0.779	-0.004
35	1	35	Adeno 1-Adeno 1	0.780	-0.003
36	1	36	Adeno 1-Adeno 1	0.780	-0.003
37	1	37	Adeno 1-Adeno 1	0.780	-0.003
38	1	38	Adeno 1-Adeno 1	0.781	-0.002
39	1	39	Adeno 1-Adeno 1	0.781	-0.003
40	1	40	Adeno 1-Adeno 1	0.780	-0.004
41	1	41	Adeno 1-Adeno 1	0.780	-0.004
42	1	42	Adeno 1-Adeno 1	0.781	-0.003
43	1	43	Adeno 1-Adeno 1	0.781	-0.004
44	1	44	Adeno 1-Adeno 1	0.780	-0.004
45	1	45	Adeno 1-Adeno 1	0.781	-0.003
46	2	1	Adeno 40/41 EH-AIQJCT3	0.695	-0.167
47	2	2	Adeno 40/41 EH-AIQJCT3	0.712	-0.151
48	2	3	Adeno 40/41 EH-AIQJCT3	0.751	-0.114
49	2	4	Adeno 40/41 EH-AIQJCT3	0.784	-0.082
50	2	5	Adeno 40/41 EH-AIQJCT3	0.810	-0.057
51	2	6	Adeno 40/41 EH-AIQJCT3	0.831	-0.037
52	2	7	Adeno 40/41 EH-AIQJCT3	0.852	-0.018
53	2	8	Adeno 40/41 EH-AIQJCT3	0.867	-0.004
54	2	9	Adeno 40/41 EH-AIQJCT3	0.877	0.005
55	2	10	Adeno 40/41 EH-AIQJCT3	0.889	0.015
56	2	11	Adeno 40/41 EH-AIQJCT3	0.896	0.021
57	2	12	Adeno 40/41 EH-AIQJCT3	0.902	0.025
58	2	13	Adeno 40/41 EH-AIQJCT3	0.908	0.030
59	2	14	Adeno 40/41 EH-AIQJCT3	0.912	0.033
60	2	15	Adeno 40/41 EH-AIQJCT3	0.912	0.032
61	2	16	Adeno 40/41 EH-AIQJCT3	0.915	0.034
62	2	17	Adeno 40/41 EH-AIQJCT3	0.919	0.036
63	2	18	Adeno 40/41 EH-AIQJCT3	0.916	0.032
64	2	19	Adeno 40/41 EH-AIQJCT3	0.918	0.033
65	2	20	Adeno 40/41 EH-AIQJCT3	0.920	0.034
66	2	21	Adeno 40/41 EH-AIQJCT3	0.917	0.029
67	2	22	Adeno 40/41 EH-AIQJCT3	0.914	0.025
68	2	23	Adeno 40/41 EH-AIQJCT3	0.917	0.027
69	2	24	Adeno 40/41 EH-AIQJCT3	0.914	0.023
70	2	25	Adeno 40/41 EH-AIQJCT3	0.914	0.021
71	2	26	Adeno 40/41 EH-AIQJCT3	0.913	0.019
72	2	27	Adeno 40/41 EH-AIQJCT3	0.913	0.017
73	2	28	Adeno 40/41 EH-AIQJCT3	0.910	0.013
74	2	29	Adeno 40/41 EH-AIQJCT3	0.908	0.011
75	2	30	Adeno 40/41 EH-AIQJCT3	0.906	0.007
76	2	31	Adeno 40/41 EH-AIQJCT3	0.902	0.001
77	2	32	Adeno 40/41 EH-AIQJCT3	0.900	-0.001
78	2	33	Adeno 40/41 EH-AIQJCT3	0.901	-0.002
79	2	34	Adeno 40/41 EH-AIQJCT3	0.897	-0.007
80	2	35	Adeno 40/41 EH-AIQJCT3	0.896	-0.010
81	2	36	Adeno 40/41 EH-AIQJCT3	0.895	-0.011
82	2	37	Adeno 40/41 EH-AIQJCT3	0.896	-0.012
83	2	38	Adeno 40/41 EH-AIQJCT3	0.892	-0.017
84	2	39	Adeno 40/41 EH-AIQJCT3	0.890	-0.021
85	2	40	Adeno 40/41 EH-AIQJCT3	0.889	-0.023
86	2	41	Adeno 40/41 EH-AIQJCT3	0.890	-0.023
87	2	42	Adeno 40/41 EH-AIQJCT3	0.888	-0.026
88	2	43	Adeno 40/41 EH-AIQJCT3	0.889	-0.027
89	2	44	Adeno 40/41 EH-AIQJCT3	0.885	-0.032
90	2	45	Adeno 40/41 EH-AIQJCT3	0.886	-0.032
91	3	1	Astro 1-Astro 1	1.701	0.053
92	3	2	Astro 1-Astro 1	1.702	0.058
93	3	3	Astro 1-Astro 1	1.690	0.050
94	3	4	Astro 1-Astro 1	1.678	0.042
95	3	5	Astro 1-Astro 1	1.666	0.034
96	3	6	Astro 1-Astro 1	1.650	0.022
97	3	7	Astro 1-Astro 1	1.642	0.019
98	3	8	Astro 1-Astro 1	1.632	0.013
99	3	9	Astro 1-Astro 1	1.623	0.008
100	3	10	Astro 1-Astro 1	1.616	0.005
101	3	11	Astro 1-Astro 1	1.605	-0.002
102	3	12	Astro 1-Astro 1	1.598	-0.005
103	3	13	Astro 1-Astro 1	1.591	-0.008
104	3	14	Astro 1-Astro 1	1.582	-0.013
105	3	15	Astro 1-Astro 1	1.575	-0.016
106	3	16	Astro 1-Astro 1	1.568	-0.019
107	3	17	Astro 1-Astro 1	1.561	-0.022
108	3	18	Astro 1-Astro 1	1.556	-0.022
109	3	19	Astro 1-Astro 1	1.553	-0.022
110	3	20	Astro 1-Astro 1	1.549	-0.021
111	3	21	Astro 1-Astro 1	1.546	-0.021
112	3	22	Astro 1-Astro 1	1.541	-0.021
113	3	23	Astro 1-Astro 1	1.536	-0.022
114	3	24	Astro 1-Astro 1	1.531	-0.023
115	3	25	Astro 1-Astro 1	1.529	-0.021
116	3	26	Astro 1-Astro 1	1.526	-0.020
117	3	27	Astro 1-Astro 1	1.524	-0.018
118	3	28	Astro 1-Astro 1	1.522	-0.015
119	3	29	Astro 1-Astro 1	1.520	-0.013
120	3	30	Astro 1-Astro 1	1.517	-0.012
121	3	31	Astro 1-Astro 1	1.516	-0.010
122	3	32	Astro 1-Astro 1	1.514	-0.007
123	3	33	Astro 1-Astro 1	1.512	-0.005
124	3	34	Astro 1-Astro 1	1.512	-0.001
125	3	35	Astro 1-Astro 1	1.509	0.000
126	3	36	Astro 1-Astro 1	1.509	0.004
127	3	37	Astro 1-Astro 1	1.506	0.006
128	3	38	Astro 1-Astro 1	1.505	0.008
129	3	39	Astro 1-Astro 1	1.505	0.012
130	3	40	Astro 1-Astro 1	1.508	0.019
131	3	41	Astro 1-Astro 1	1.513	0.029
132	3	42	Astro 1-Astro 1	1.508	0.027
133	3	43	Astro 1-Astro 1	1.506	0.029
134	3	44	Astro 1-Astro 1	1.507	0.034
135	3	45	Astro 1-Astro 1	1.503	0.035
136	4	1	Sapo 1-Sapo 1	0.761	-0.104
137	4	2	Sapo 1-Sapo 1	0.774	-0.091
138	4	3	Sapo 1-Sapo 1	0.797	-0.066
139	4	4	Sapo 1-Sapo 1	0.817	-0.046
140	4	5	Sapo 1-Sapo 1	0.833	-0.030
141	4	6	Sapo 1-Sapo 1	0.844	-0.017
142	4	7	Sapo 1-Sapo 1	0.850	-0.011
143	4	8	Sapo 1-Sapo 1	0.856	-0.003
144	4	9	Sapo 1-Sapo 1	0.864	0.005
145	4	10	Sapo 1-Sapo 1	0.867	0.009
146	4	11	Sapo 1-Sapo 1	0.869	0.011
147	4	12	Sapo 1-Sapo 1	0.873	0.016
148	4	13	Sapo 1-Sapo 1	0.874	0.019
149	4	14	Sapo 1-Sapo 1	0.875	0.021
150	4	15	Sapo 1-Sapo 1	0.873	0.020
151	4	16	Sapo 1-Sapo 1	0.872	0.019
152	4	17	Sapo 1-Sapo 1	0.872	0.020
153	4	18	Sapo 1-Sapo 1	0.870	0.019
154	4	19	Sapo 1-Sapo 1	0.866	0.016
155	4	20	Sapo 1-Sapo 1	0.865	0.015
156	4	21	Sapo 1-Sapo 1	0.864	0.016
157	4	22	Sapo 1-Sapo 1	0.864	0.017
158	4	23	Sapo 1-Sapo 1	0.860	0.013
159	4	24	Sapo 1-Sapo 1	0.857	0.011
160	4	25	Sapo 1-Sapo 1	0.855	0.010
161	4	26	Sapo 1-Sapo 1	0.852	0.007
162	4	27	Sapo 1-Sapo 1	0.851	0.007
163	4	28	Sapo 1-Sapo 1	0.849	0.007
164	4	29	Sapo 1-Sapo 1	0.845	0.003
165	4	30	Sapo 1-Sapo 1	0.843	0.002
166	4	31	Sapo 1-Sapo 1	0.842	0.002
167	4	32	Sapo 1-Sapo 1	0.840	0.000
168	4	33	Sapo 1-Sapo 1	0.835	-0.003
169	4	34	Sapo 1-Sapo 1	0.833	-0.005
170	4	35	Sapo 1-Sapo 1	0.830	-0.007
171	4	36	Sapo 1-Sapo 1	0.827	-0.009
172	4	37	Sapo 1-Sapo 1	0.825	-0.010
173	4	38	Sapo 1-Sapo 1	0.826	-0.009
174	4	39	Sapo 1-Sapo 1	0.824	-0.009
175	4	40	Sapo 1-Sapo 1	0.821	-0.011
176	4	41	Sapo 1-Sapo 1	0.820	-0.012
177	4	42	Sapo 1-Sapo 1	0.818	-0.013
178	4	43	Sapo 1-Sapo 1	0.817	-0.013
179	4	44	Sapo 1-Sapo 1	0.816	-0.013
180	4	45	Sapo 1-Sapo 1	0.813	-0.015
181	5	1	Sapo 2-Sapo 2	0.982	-0.061
182	5	2	Sapo 2-Sapo 2	0.988	-0.051
183	5	3	Sapo 2-Sapo 2	0.998	-0.038
184	5	4	Sapo 2-Sapo 2	1.009	-0.023
185	5	5	Sapo 2-Sapo 2	1.015	-0.013
186	5	6	Sapo 2-Sapo 2	1.018	-0.007
187	5	7	Sapo 2-Sapo 2	1.021	0.000
188	5	8	Sapo 2-Sapo 2	1.023	0.006
189	5	9	Sapo 2-Sapo 2	1.023	0.009
190	5	10	Sapo 2-Sapo 2	1.020	0.010
191	5	11	Sapo 2-Sapo 2	1.016	0.010
192	5	12	Sapo 2-Sapo 2	1.015	0.012
193	5	13	Sapo 2-Sapo 2	1.009	0.009
194	5	14	Sapo 2-Sapo 2	1.005	0.009
195	5	15	Sapo 2-Sapo 2	1.003	0.010
196	5	16	Sapo 2-Sapo 2	1.000	0.011
197	5	17	Sapo 2-Sapo 2	0.995	0.010
198	5	18	Sapo 2-Sapo 2	0.989	0.007
199	5	19	Sapo 2-Sapo 2	0.985	0.007
200	5	20	Sapo 2-Sapo 2	0.981	0.007
201	5	21	Sapo 2-Sapo 2	0.975	0.004
202	5	22	Sapo 2-Sapo 2	0.969	0.002
203	5	23	Sapo 2-Sapo 2	0.964	0.000
204	5	24	Sapo 2-Sapo 2	0.960	0.000
205	5	25	Sapo 2-Sapo 2	0.956	-0.001
206	5	26	Sapo 2-Sapo 2	0.952	-0.001
207	5	27	Sapo 2-Sapo 2	0.948	-0.001
208	5	28	Sapo 2-Sapo 2	0.944	-0.002
209	5	29	Sapo 2-Sapo 2	0.940	-0.002
210	5	30	Sapo 2-Sapo 2	0.935	-0.004
211	5	31	Sapo 2-Sapo 2	0.932	-0.004
212	5	32	Sapo 2-Sapo 2	0.927	-0.004
213	5	33	Sapo 2-Sapo 2	0.924	-0.004
214	5	34	Sapo 2-Sapo 2	0.921	-0.003
215	5	35	Sapo 2-Sapo 2	0.918	-0.003
216	5	36	Sapo 2-Sapo 2	0.915	-0.003
217	5	37	Sapo 2-Sapo 2	0.910	-0.004
218	5	38	Sapo 2-Sapo 2	0.907	-0.003
219	5	39	Sapo 2-Sapo 2	0.904	-0.002
220	5	40	Sapo 2-Sapo 2	0.901	-0.001
221	5	41	Sapo 2-Sapo 2	0.898	-0.001
222	5	42	Sapo 2-Sapo 2	0.896	0.000
223	5	43	Sapo 2-Sapo 2	0.892	0.000
224	5	44	Sapo 2-Sapo 2	0.889	0.000
225	5	45	Sapo 2-Sapo 2	0.888	0.003
226	6	1	Enterovirus 1-Enterovirus 1	1.140	0.058
227	6	2	Enterovirus 1-Enterovirus 1	1.133	0.055
228	6	3	Enterovirus 1-Enterovirus 1	1.117	0.044
229	6	4	Enterovirus 1-Enterovirus 1	1.105	0.037
230	6	5	Enterovirus 1-Enterovirus 1	1.096	0.033
231	6	6	Enterovirus 1-Enterovirus 1	1.086	0.027
232	6	7	Enterovirus 1-Enterovirus 1	1.074	0.020
233	6	8	Enterovirus 1-Enterovirus 1	1.063	0.014
234	6	9	Enterovirus 1-Enterovirus 1	1.052	0.007
235	6	10	Enterovirus 1-Enterovirus 1	1.042	0.003
236	6	11	Enterovirus 1-Enterovirus 1	1.033	-0.002
237	6	12	Enterovirus 1-Enterovirus 1	1.024	-0.006
238	6	13	Enterovirus 1-Enterovirus 1	1.015	-0.010
239	6	14	Enterovirus 1-Enterovirus 1	1.006	-0.014
240	6	15	Enterovirus 1-Enterovirus 1	0.999	-0.016
241	6	16	Enterovirus 1-Enterovirus 1	0.993	-0.018
242	6	17	Enterovirus 1-Enterovirus 1	0.987	-0.019
243	6	18	Enterovirus 1-Enterovirus 1	0.982	-0.019
244	6	19	Enterovirus 1-Enterovirus 1	0.975	-0.021
245	6	20	Enterovirus 1-Enterovirus 1	0.969	-0.023
246	6	21	Enterovirus 1-Enterovirus 1	0.965	-0.021
247	6	22	Enterovirus 1-Enterovirus 1	0.960	-0.022
248	6	23	Enterovirus 1-Enterovirus 1	0.955	-0.022
249	6	24	Enterovirus 1-Enterovirus 1	0.952	-0.021
250	6	25	Enterovirus 1-Enterovirus 1	0.947	-0.021
251	6	26	Enterovirus 1-Enterovirus 1	0.944	-0.019
252	6	27	Enterovirus 1-Enterovirus 1	0.943	-0.015
253	6	28	Enterovirus 1-Enterovirus 1	0.939	-0.014
254	6	29	Enterovirus 1-Enterovirus 1	0.935	-0.013
255	6	30	Enterovirus 1-Enterovirus 1	0.933	-0.011
256	6	31	Enterovirus 1-Enterovirus 1	0.930	-0.009
257	6	32	Enterovirus 1-Enterovirus 1	0.927	-0.007
258	6	33	Enterovirus 1-Enterovirus 1	0.925	-0.004
259	6	34	Enterovirus 1-Enterovirus 1	0.921	-0.003
260	6	35	Enterovirus 1-Enterovirus 1	0.919	0.000
261	6	36	Enterovirus 1-Enterovirus 1	0.919	0.004
262	6	37	Enterovirus 1-Enterovirus 1	0.917	0.007
263	6	38	Enterovirus 1-Enterovirus 1	0.917	0.012
264	6	39	Enterovirus 1-Enterovirus 1	0.915	0.015
265	6	40	Enterovirus 1-Enterovirus 1	0.912	0.016
266	6	41	Enterovirus 1-Enterovirus 1	0.912	0.021
267	6	42	Enterovirus 1-Enterovirus 1	0.912	0.026
268	6	43	Enterovirus 1-Enterovirus 1	0.909	0.028
269	6	44	Enterovirus 1-Enterovirus 1	0.907	0.031
270	6	45	Enterovirus 1-Enterovirus 1	0.907	0.036
271	7	1	Parechovirus-Parechovirus	1.304	-0.082
272	7	2	Parechovirus-Parechovirus	1.310	-0.071
273	7	3	Parechovirus-Parechovirus	1.325	-0.051
274	7	4	Parechovirus-Parechovirus	1.338	-0.034
275	7	5	Parechovirus-Parechovirus	1.349	-0.018
276	7	6	Parechovirus-Parechovirus	1.355	-0.006
277	7	7	Parechovirus-Parechovirus	1.359	0.003
278	7	8	Parechovirus-Parechovirus	1.360	0.010
279	7	9	Parechovirus-Parechovirus	1.361	0.015
280	7	10	Parechovirus-Parechovirus	1.362	0.022
281	7	11	Parechovirus-Parechovirus	1.359	0.023
282	7	12	Parechovirus-Parechovirus	1.353	0.023
283	7	13	Parechovirus-Parechovirus	1.344	0.019
284	7	14	Parechovirus-Parechovirus	1.335	0.016
285	7	15	Parechovirus-Parechovirus	1.331	0.016
286	7	16	Parechovirus-Parechovirus	1.323	0.014
287	7	17	Parechovirus-Parechovirus	1.315	0.011
288	7	18	Parechovirus-Parechovirus	1.308	0.009
289	7	19	Parechovirus-Parechovirus	1.300	0.006
290	7	20	Parechovirus-Parechovirus	1.292	0.003
291	7	21	Parechovirus-Parechovirus	1.284	0.000
292	7	22	Parechovirus-Parechovirus	1.276	-0.002
293	7	23	Parechovirus-Parechovirus	1.268	-0.005
294	7	24	Parechovirus-Parechovirus	1.262	-0.006
295	7	25	Parechovirus-Parechovirus	1.256	-0.007
296	7	26	Parechovirus-Parechovirus	1.250	-0.008
297	7	27	Parechovirus-Parechovirus	1.245	-0.007
298	7	28	Parechovirus-Parechovirus	1.241	-0.006
299	7	29	Parechovirus-Parechovirus	1.234	-0.008
300	7	30	Parechovirus-Parechovirus	1.228	-0.009
301	7	31	Parechovirus-Parechovirus	1.222	-0.010
302	7	32	Parechovirus-Parechovirus	1.216	-0.010
303	7	33	Parechovirus-Parechovirus	1.213	-0.008
304	7	34	Parechovirus-Parechovirus	1.208	-0.008
305	7	35	Parechovirus-Parechovirus	1.205	-0.007
306	7	36	Parechovirus-Parechovirus	1.200	-0.006
307	7	37	Parechovirus-Parechovirus	1.197	-0.004
308	7	38	Parechovirus-Parechovirus	1.192	-0.004
309	7	39	Parechovirus-Parechovirus	1.189	-0.002
310	7	40	Parechovirus-Parechovirus	1.186	0.000
311	7	41	Parechovirus-Parechovirus	1.184	0.003
312	7	42	Parechovirus-Parechovirus	1.182	0.007
313	7	43	Parechovirus-Parechovirus	1.181	0.011
314	7	44	Parechovirus-Parechovirus	1.178	0.014
315	7	45	Parechovirus-Parechovirus	1.178	0.018
316	8	1	HEV 1-HEV 1	0.802	0.006
317	8	2	HEV 1-HEV 1	0.801	0.007
318	8	3	HEV 1-HEV 1	0.801	0.010
319	8	4	HEV 1-HEV 1	0.800	0.011
320	8	5	HEV 1-HEV 1	0.799	0.012
321	8	6	HEV 1-HEV 1	0.797	0.013
322	8	7	HEV 1-HEV 1	0.794	0.013
323	8	8	HEV 1-HEV 1	0.791	0.012
324	8	9	HEV 1-HEV 1	0.785	0.008
325	8	10	HEV 1-HEV 1	0.781	0.007
326	8	11	HEV 1-HEV 1	0.777	0.006
327	8	12	HEV 1-HEV 1	0.772	0.003
328	8	13	HEV 1-HEV 1	0.766	0.000
329	8	14	HEV 1-HEV 1	0.760	-0.003
330	8	15	HEV 1-HEV 1	0.756	-0.005
331	8	16	HEV 1-HEV 1	0.753	-0.005
332	8	17	HEV 1-HEV 1	0.751	-0.005
333	8	18	HEV 1-HEV 1	0.746	-0.008
334	8	19	HEV 1-HEV 1	0.742	-0.009
335	8	20	HEV 1-HEV 1	0.739	-0.010
336	8	21	HEV 1-HEV 1	0.735	-0.011
337	8	22	HEV 1-HEV 1	0.732	-0.012
338	8	23	HEV 1-HEV 1	0.728	-0.013
339	8	24	HEV 1-HEV 1	0.726	-0.013
340	8	25	HEV 1-HEV 1	0.725	-0.011
341	8	26	HEV 1-HEV 1	0.722	-0.011
342	8	27	HEV 1-HEV 1	0.718	-0.013
343	8	28	HEV 1-HEV 1	0.717	-0.012
344	8	29	HEV 1-HEV 1	0.716	-0.010
345	8	30	HEV 1-HEV 1	0.715	-0.009
346	8	31	HEV 1-HEV 1	0.710	-0.011
347	8	32	HEV 1-HEV 1	0.709	-0.010
348	8	33	HEV 1-HEV 1	0.711	-0.005
349	8	34	HEV 1-HEV 1	0.710	-0.004
350	8	35	HEV 1-HEV 1	0.709	-0.002
351	8	36	HEV 1-HEV 1	0.709	0.001
352	8	37	HEV 1-HEV 1	0.709	0.003
353	8	38	HEV 1-HEV 1	0.709	0.005
354	8	39	HEV 1-HEV 1	0.708	0.007
355	8	40	HEV 1-HEV 1	0.709	0.011
356	8	41	HEV 1-HEV 1	0.710	0.014
357	8	42	HEV 1-HEV 1	0.710	0.016
358	8	43	HEV 1-HEV 1	0.711	0.020
359	8	44	HEV 1-HEV 1	0.711	0.023
360	8	45	HEV 1-HEV 1	0.712	0.026
361	9	1	IC PDV control-AIRSA0B	1.209	0.026
362	9	2	IC PDV control-AIRSA0B	1.206	0.027
363	9	3	IC PDV control-AIRSA0B	1.204	0.031
364	9	4	IC PDV control-AIRSA0B	1.202	0.035
365	9	5	IC PDV control-AIRSA0B	1.197	0.034
366	9	6	IC PDV control-AIRSA0B	1.186	0.029
367	9	7	IC PDV control-AIRSA0B	1.175	0.022
368	9	8	IC PDV control-AIRSA0B	1.165	0.018
369	9	9	IC PDV control-AIRSA0B	1.154	0.012
370	9	10	IC PDV control-AIRSA0B	1.143	0.006
371	9	11	IC PDV control-AIRSA0B	1.133	0.000
372	9	12	IC PDV control-AIRSA0B	1.120	-0.007
373	9	13	IC PDV control-AIRSA0B	1.110	-0.013
374	9	14	IC PDV control-AIRSA0B	1.105	-0.013
375	9	15	IC PDV control-AIRSA0B	1.098	-0.014
376	9	16	IC PDV control-AIRSA0B	1.091	-0.016
377	9	17	IC PDV control-AIRSA0B	1.085	-0.017
378	9	18	IC PDV control-AIRSA0B	1.078	-0.019
379	9	19	IC PDV control-AIRSA0B	1.072	-0.020
380	9	20	IC PDV control-AIRSA0B	1.067	-0.019
381	9	21	IC PDV control-AIRSA0B	1.063	-0.019
382	9	22	IC PDV control-AIRSA0B	1.054	-0.022
383	9	23	IC PDV control-AIRSA0B	1.049	-0.022
384	9	24	IC PDV control-AIRSA0B	1.048	-0.019
385	9	25	IC PDV control-AIRSA0B	1.040	-0.021
386	9	26	IC PDV control-AIRSA0B	1.036	-0.020
387	9	27	IC PDV control-AIRSA0B	1.033	-0.018
388	9	28	IC PDV control-AIRSA0B	1.029	-0.017
389	9	29	IC PDV control-AIRSA0B	1.027	-0.014
390	9	30	IC PDV control-AIRSA0B	1.024	-0.012
391	9	31	IC PDV control-AIRSA0B	1.021	-0.010
392	9	32	IC PDV control-AIRSA0B	1.019	-0.007
393	9	33	IC PDV control-AIRSA0B	1.017	-0.003
394	9	34	IC PDV control-AIRSA0B	1.013	-0.003
395	9	35	IC PDV control-AIRSA0B	1.010	-0.001
396	9	36	IC PDV control-AIRSA0B	1.008	0.003
397	9	37	IC PDV control-AIRSA0B	1.006	0.006
398	9	38	IC PDV control-AIRSA0B	1.005	0.010
399	9	39	IC PDV control-AIRSA0B	1.004	0.014
400	9	40	IC PDV control-AIRSA0B	1.002	0.017
401	9	41	IC PDV control-AIRSA0B	1.002	0.022
402	9	42	IC PDV control-AIRSA0B	1.001	0.026
403	9	43	IC PDV control-AIRSA0B	1.000	0.030
404	9	44	IC PDV control-AIRSA0B	0.998	0.033
405	9	45	IC PDV control-AIRSA0B	0.995	0.036
406	10	1	Rotavirus cam-Rotavirus cam	2.936	-0.066
407	10	2	Rotavirus cam-Rotavirus cam	2.942	-0.052
408	10	3	Rotavirus cam-Rotavirus cam	2.946	-0.040
409	10	4	Rotavirus cam-Rotavirus cam	2.951	-0.027
410	10	5	Rotavirus cam-Rotavirus cam	2.956	-0.014
411	10	6	Rotavirus cam-Rotavirus cam	2.956	-0.006
412	10	7	Rotavirus cam-Rotavirus cam	2.968	0.014
413	10	8	Rotavirus cam-Rotavirus cam	2.964	0.019
414	10	9	Rotavirus cam-Rotavirus cam	2.953	0.016
415	10	10	Rotavirus cam-Rotavirus cam	2.945	0.016
416	10	11	Rotavirus cam-Rotavirus cam	2.939	0.018
417	10	12	Rotavirus cam-Rotavirus cam	2.929	0.016
418	10	13	Rotavirus cam-Rotavirus cam	2.919	0.015
419	10	14	Rotavirus cam-Rotavirus cam	2.909	0.013
420	10	15	Rotavirus cam-Rotavirus cam	2.902	0.014
421	10	16	Rotavirus cam-Rotavirus cam	2.893	0.013
422	10	17	Rotavirus cam-Rotavirus cam	2.882	0.011
423	10	18	Rotavirus cam-Rotavirus cam	2.871	0.007
424	10	19	Rotavirus cam-Rotavirus cam	2.857	0.002
425	10	20	Rotavirus cam-Rotavirus cam	2.847	0.000
426	10	21	Rotavirus cam-Rotavirus cam	2.835	-0.004
427	10	22	Rotavirus cam-Rotavirus cam	2.825	-0.006
428	10	23	Rotavirus cam-Rotavirus cam	2.819	-0.003
429	10	24	Rotavirus cam-Rotavirus cam	2.806	-0.008
430	10	25	Rotavirus cam-Rotavirus cam	2.795	-0.011
431	10	26	Rotavirus cam-Rotavirus cam	2.787	-0.011
432	10	27	Rotavirus cam-Rotavirus cam	2.781	-0.009
433	10	28	Rotavirus cam-Rotavirus cam	2.766	-0.016
434	10	29	Rotavirus cam-Rotavirus cam	2.761	-0.013
435	10	30	Rotavirus cam-Rotavirus cam	2.752	-0.013
436	10	31	Rotavirus cam-Rotavirus cam	2.749	-0.008
437	10	32	Rotavirus cam-Rotavirus cam	2.740	-0.009
438	10	33	Rotavirus cam-Rotavirus cam	2.731	-0.010
439	10	34	Rotavirus cam-Rotavirus cam	2.722	-0.011
440	10	35	Rotavirus cam-Rotavirus cam	2.718	-0.006
441	10	36	Rotavirus cam-Rotavirus cam	2.711	-0.005
442	10	37	Rotavirus cam-Rotavirus cam	2.705	-0.003
443	10	38	Rotavirus cam-Rotavirus cam	2.700	0.000
444	10	39	Rotavirus cam-Rotavirus cam	2.693	0.001
445	10	40	Rotavirus cam-Rotavirus cam	2.690	0.006
446	10	41	Rotavirus cam-Rotavirus cam	2.686	0.011
447	10	42	Rotavirus cam-Rotavirus cam	2.676	0.009
448	10	43	Rotavirus cam-Rotavirus cam	2.672	0.013
449	10	44	Rotavirus cam-Rotavirus cam	2.668	0.018
450	10	45	Rotavirus cam-Rotavirus cam	2.667	0.025
451	11	1	18S-Hs99999901_s1	1.032	-0.008
452	11	2	18S-Hs99999901_s1	1.033	-0.005
453	11	3	18S-Hs99999901_s1	1.031	-0.004
454	11	4	18S-Hs99999901_s1	1.033	0.001
455	11	5	18S-Hs99999901_s1	1.031	0.002
456	11	6	18S-Hs99999901_s1	1.029	0.002
457	11	7	18S-Hs99999901_s1	1.025	0.001
458	11	8	18S-Hs99999901_s1	1.020	-0.001
459	11	9	18S-Hs99999901_s1	1.019	0.001
460	11	10	18S-Hs99999901_s1	1.016	0.001
461	11	11	18S-Hs99999901_s1	1.012	-0.001
462	11	12	18S-Hs99999901_s1	1.008	-0.002
463	11	13	18S-Hs99999901_s1	1.007	0.000
464	11	14	18S-Hs99999901_s1	1.011	0.007
465	11	15	18S-Hs99999901_s1	1.015	0.014
466	11	16	18S-Hs99999901_s1	1.032	0.034
467	11	17	18S-Hs99999901_s1	1.068	0.073
468	11	18	18S-Hs99999901_s1	1.124	0.131
469	11	19	18S-Hs99999901_s1	1.209	0.219
470	11	20	18S-Hs99999901_s1	1.327	0.340
471	11	21	18S-Hs99999901_s1	1.472	0.488
472	11	22	18S-Hs99999901_s1	1.632	0.650
473	11	23	18S-Hs99999901_s1	1.800	0.822
474	11	24	18S-Hs99999901_s1	1.971	0.996
475	11	25	18S-Hs99999901_s1	2.140	1.167
476	11	26	18S-Hs99999901_s1	2.302	1.332
477	11	27	18S-Hs99999901_s1	2.459	1.492
478	11	28	18S-Hs99999901_s1	2.612	1.647
479	11	29	18S-Hs99999901_s1	2.754	1.793
480	11	30	18S-Hs99999901_s1	2.886	1.927
481	11	31	18S-Hs99999901_s1	3.008	2.053
482	11	32	18S-Hs99999901_s1	3.122	2.169
483	11	33	18S-Hs99999901_s1	3.218	2.268
484	11	34	18S-Hs99999901_s1	3.306	2.359
485	11	35	18S-Hs99999901_s1	3.390	2.446
486	11	36	18S-Hs99999901_s1	3.472	2.531
487	11	37	18S-Hs99999901_s1	3.547	2.608
488	11	38	18S-Hs99999901_s1	3.613	2.677
489	11	39	18S-Hs99999901_s1	3.674	2.741
490	11	40	18S-Hs99999901_s1	3.731	2.800
491	11	41	18S-Hs99999901_s1	3.772	2.844
492	11	42	18S-Hs99999901_s1	3.810	2.886
493	11	43	18S-Hs99999901_s1	3.840	2.918
494	11	44	18S-Hs99999901_s1	3.860	2.941
495	11	45	18S-Hs99999901_s1	3.882	2.966
496	12	1	Noro gp II-Noro gp II	0.808	0.004
497	12	2	Noro gp II-Noro gp II	0.808	0.005
498	12	3	Noro gp II-Noro gp II	0.808	0.006
499	12	4	Noro gp II-Noro gp II	0.807	0.007
500	12	5	Noro gp II-Noro gp II	0.805	0.006
501	12	6	Noro gp II-Noro gp II	0.804	0.007
502	12	7	Noro gp II-Noro gp II	0.802	0.005
503	12	8	Noro gp II-Noro gp II	0.801	0.006
504	12	9	Noro gp II-Noro gp II	0.798	0.005
505	12	10	Noro gp II-Noro gp II	0.796	0.004
506	12	11	Noro gp II-Noro gp II	0.794	0.003
507	12	12	Noro gp II-Noro gp II	0.790	0.001
508	12	13	Noro gp II-Noro gp II	0.788	0.000
509	12	14	Noro gp II-Noro gp II	0.785	-0.002
510	12	15	Noro gp II-Noro gp II	0.781	-0.004
511	12	16	Noro gp II-Noro gp II	0.780	-0.004
512	12	17	Noro gp II-Noro gp II	0.777	-0.005
513	12	18	Noro gp II-Noro gp II	0.774	-0.007
514	12	19	Noro gp II-Noro gp II	0.772	-0.007
515	12	20	Noro gp II-Noro gp II	0.771	-0.007
516	12	21	Noro gp II-Noro gp II	0.769	-0.008
517	12	22	Noro gp II-Noro gp II	0.767	-0.008
518	12	23	Noro gp II-Noro gp II	0.767	-0.007
519	12	24	Noro gp II-Noro gp II	0.766	-0.007
520	12	25	Noro gp II-Noro gp II	0.766	-0.005
521	12	26	Noro gp II-Noro gp II	0.764	-0.005
522	12	27	Noro gp II-Noro gp II	0.764	-0.004
523	12	28	Noro gp II-Noro gp II	0.765	-0.002
524	12	29	Noro gp II-Noro gp II	0.762	-0.003
525	12	30	Noro gp II-Noro gp II	0.762	-0.002
526	12	31	Noro gp II-Noro gp II	0.760	-0.002
527	12	32	Noro gp II-Noro gp II	0.759	-0.002
528	12	33	Noro gp II-Noro gp II	0.759	-0.001
529	12	34	Noro gp II-Noro gp II	0.758	0.000
530	12	35	Noro gp II-Noro gp II	0.758	0.001
531	12	36	Noro gp II-Noro gp II	0.758	0.002
532	12	37	Noro gp II-Noro gp II	0.756	0.002
533	12	38	Noro gp II-Noro gp II	0.754	0.002
534	12	39	Noro gp II-Noro gp II	0.754	0.003
535	12	40	Noro gp II-Noro gp II	0.753	0.003
536	12	41	Noro gp II-Noro gp II	0.754	0.005
537	12	42	Noro gp II-Noro gp II	0.755	0.008
538	12	43	Noro gp II-Noro gp II	0.753	0.008
539	12	44	Noro gp II-Noro gp II	0.754	0.009
540	12	45	Noro gp II-Noro gp II	0.753	0.009
541	13	1	Noro gp 1-Noro gp 1	1.464	-0.091
542	13	2	Noro gp 1-Noro gp 1	1.478	-0.080
543	13	3	Noro gp 1-Noro gp 1	1.502	-0.058
544	13	4	Noro gp 1-Noro gp 1	1.524	-0.038
545	13	5	Noro gp 1-Noro gp 1	1.541	-0.023
546	13	6	Noro gp 1-Noro gp 1	1.551	-0.017
547	13	7	Noro gp 1-Noro gp 1	1.562	-0.008
548	13	8	Noro gp 1-Noro gp 1	1.568	-0.003
549	13	9	Noro gp 1-Noro gp 1	1.573	-0.001
550	13	10	Noro gp 1-Noro gp 1	1.581	0.004
551	13	11	Noro gp 1-Noro gp 1	1.586	0.007
552	13	12	Noro gp 1-Noro gp 1	1.593	0.011
553	13	13	Noro gp 1-Noro gp 1	1.595	0.012
554	13	14	Noro gp 1-Noro gp 1	1.599	0.013
555	13	15	Noro gp 1-Noro gp 1	1.599	0.010
556	13	16	Noro gp 1-Noro gp 1	1.599	0.007
557	13	17	Noro gp 1-Noro gp 1	1.604	0.011
558	13	18	Noro gp 1-Noro gp 1	1.607	0.011
559	13	19	Noro gp 1-Noro gp 1	1.611	0.013
560	13	20	Noro gp 1-Noro gp 1	1.615	0.015
561	13	21	Noro gp 1-Noro gp 1	1.618	0.015
562	13	22	Noro gp 1-Noro gp 1	1.620	0.015
563	13	23	Noro gp 1-Noro gp 1	1.623	0.015
564	13	24	Noro gp 1-Noro gp 1	1.623	0.013
565	13	25	Noro gp 1-Noro gp 1	1.626	0.014
566	13	26	Noro gp 1-Noro gp 1	1.628	0.013
567	13	27	Noro gp 1-Noro gp 1	1.631	0.013
568	13	28	Noro gp 1-Noro gp 1	1.636	0.017
569	13	29	Noro gp 1-Noro gp 1	1.636	0.014
570	13	30	Noro gp 1-Noro gp 1	1.636	0.011
571	13	31	Noro gp 1-Noro gp 1	1.637	0.010
572	13	32	Noro gp 1-Noro gp 1	1.637	0.008
573	13	33	Noro gp 1-Noro gp 1	1.636	0.004
574	13	34	Noro gp 1-Noro gp 1	1.637	0.003
575	13	35	Noro gp 1-Noro gp 1	1.638	0.001
576	13	36	Noro gp 1-Noro gp 1	1.641	0.002
577	13	37	Noro gp 1-Noro gp 1	1.638	-0.003
578	13	38	Noro gp 1-Noro gp 1	1.638	-0.005
579	13	39	Noro gp 1-Noro gp 1	1.637	-0.009
580	13	40	Noro gp 1-Noro gp 1	1.633	-0.015
581	13	41	Noro gp 1-Noro gp 1	1.631	-0.020
582	13	42	Noro gp 1-Noro gp 1	1.631	-0.022
583	13	43	Noro gp 1-Noro gp 1	1.627	-0.028
584	13	44	Noro gp 1-Noro gp 1	1.627	-0.032
585	13	45	Noro gp 1-Noro gp 1	1.628	-0.033
586	14	1	Noro gp 1 mod33-Noro gp 1 mod33	1.781	-0.062
587	14	2	Noro gp 1 mod33-Noro gp 1 mod33	1.786	-0.048
588	14	3	Noro gp 1 mod33-Noro gp 1 mod33	1.799	-0.027
589	14	4	Noro gp 1 mod33-Noro gp 1 mod33	1.805	-0.011
590	14	5	Noro gp 1 mod33-Noro gp 1 mod33	1.806	-0.002
591	14	6	Noro gp 1 mod33-Noro gp 1 mod33	1.805	0.006
592	14	7	Noro gp 1 mod33-Noro gp 1 mod33	1.802	0.012
593	14	8	Noro gp 1 mod33-Noro gp 1 mod33	1.797	0.016
594	14	9	Noro gp 1 mod33-Noro gp 1 mod33	1.785	0.013
595	14	10	Noro gp 1 mod33-Noro gp 1 mod33	1.775	0.011
596	14	11	Noro gp 1 mod33-Noro gp 1 mod33	1.767	0.012
597	14	12	Noro gp 1 mod33-Noro gp 1 mod33	1.755	0.009
598	14	13	Noro gp 1 mod33-Noro gp 1 mod33	1.744	0.007
599	14	14	Noro gp 1 mod33-Noro gp 1 mod33	1.736	0.008
600	14	15	Noro gp 1 mod33-Noro gp 1 mod33	1.724	0.004
601	14	16	Noro gp 1 mod33-Noro gp 1 mod33	1.715	0.004
602	14	17	Noro gp 1 mod33-Noro gp 1 mod33	1.703	0.002
603	14	18	Noro gp 1 mod33-Noro gp 1 mod33	1.694	0.001
604	14	19	Noro gp 1 mod33-Noro gp 1 mod33	1.683	-0.001
605	14	20	Noro gp 1 mod33-Noro gp 1 mod33	1.672	-0.003
606	14	21	Noro gp 1 mod33-Noro gp 1 mod33	1.662	-0.004
607	14	22	Noro gp 1 mod33-Noro gp 1 mod33	1.652	-0.005
608	14	23	Noro gp 1 mod33-Noro gp 1 mod33	1.643	-0.006
609	14	24	Noro gp 1 mod33-Noro gp 1 mod33	1.631	-0.009
610	14	25	Noro gp 1 mod33-Noro gp 1 mod33	1.623	-0.008
611	14	26	Noro gp 1 mod33-Noro gp 1 mod33	1.615	-0.007
612	14	27	Noro gp 1 mod33-Noro gp 1 mod33	1.604	-0.009
613	14	28	Noro gp 1 mod33-Noro gp 1 mod33	1.594	-0.010
614	14	29	Noro gp 1 mod33-Noro gp 1 mod33	1.584	-0.011
615	14	30	Noro gp 1 mod33-Noro gp 1 mod33	1.575	-0.012
616	14	31	Noro gp 1 mod33-Noro gp 1 mod33	1.569	-0.009
617	14	32	Noro gp 1 mod33-Noro gp 1 mod33	1.561	-0.008
618	14	33	Noro gp 1 mod33-Noro gp 1 mod33	1.554	-0.006
619	14	34	Noro gp 1 mod33-Noro gp 1 mod33	1.545	-0.007
620	14	35	Noro gp 1 mod33-Noro gp 1 mod33	1.536	-0.007
621	14	36	Noro gp 1 mod33-Noro gp 1 mod33	1.530	-0.003
622	14	37	Noro gp 1 mod33-Noro gp 1 mod33	1.523	-0.001
623	14	38	Noro gp 1 mod33-Noro gp 1 mod33	1.517	0.001
624	14	39	Noro gp 1 mod33-Noro gp 1 mod33	1.510	0.003
625	14	40	Noro gp 1 mod33-Noro gp 1 mod33	1.504	0.005
626	14	41	Noro gp 1 mod33-Noro gp 1 mod33	1.500	0.010
627	14	42	Noro gp 1 mod33-Noro gp 1 mod33	1.491	0.010
628	14	43	Noro gp 1 mod33-Noro gp 1 mod33	1.485	0.014
629	14	44	Noro gp 1 mod33-Noro gp 1 mod33	1.482	0.020
630	14	45	Noro gp 1 mod33-Noro gp 1 mod33	1.482	0.028
631	15	1	C difficile GDH-AIS086J	1.282	-0.049
632	15	2	C difficile GDH-AIS086J	1.290	-0.037
633	15	3	C difficile GDH-AIS086J	1.301	-0.022
634	15	4	C difficile GDH-AIS086J	1.303	-0.015
635	15	5	C difficile GDH-AIS086J	1.306	-0.008
636	15	6	C difficile GDH-AIS086J	1.306	-0.004
637	15	7	C difficile GDH-AIS086J	1.303	-0.002
638	15	8	C difficile GDH-AIS086J	1.301	0.000
639	15	9	C difficile GDH-AIS086J	1.298	0.002
640	15	10	C difficile GDH-AIS086J	1.297	0.004
641	15	11	C difficile GDH-AIS086J	1.293	0.005
642	15	12	C difficile GDH-AIS086J	1.292	0.008
643	15	13	C difficile GDH-AIS086J	1.287	0.008
644	15	14	C difficile GDH-AIS086J	1.282	0.006
645	15	15	C difficile GDH-AIS086J	1.275	0.004
646	15	16	C difficile GDH-AIS086J	1.269	0.003
647	15	17	C difficile GDH-AIS086J	1.265	0.003
648	15	18	C difficile GDH-AIS086J	1.263	0.005
649	15	19	C difficile GDH-AIS086J	1.262	0.009
650	15	20	C difficile GDH-AIS086J	1.259	0.010
651	15	21	C difficile GDH-AIS086J	1.251	0.006
652	15	22	C difficile GDH-AIS086J	1.246	0.005
653	15	23	C difficile GDH-AIS086J	1.239	0.003
654	15	24	C difficile GDH-AIS086J	1.236	0.004
655	15	25	C difficile GDH-AIS086J	1.231	0.003
656	15	26	C difficile GDH-AIS086J	1.224	0.001
657	15	27	C difficile GDH-AIS086J	1.219	0.000
658	15	28	C difficile GDH-AIS086J	1.215	0.000
659	15	29	C difficile GDH-AIS086J	1.209	-0.002
660	15	30	C difficile GDH-AIS086J	1.204	-0.002
661	15	31	C difficile GDH-AIS086J	1.197	-0.005
662	15	32	C difficile GDH-AIS086J	1.192	-0.005
663	15	33	C difficile GDH-AIS086J	1.188	-0.005
664	15	34	C difficile GDH-AIS086J	1.186	-0.003
665	15	35	C difficile GDH-AIS086J	1.182	-0.003
666	15	36	C difficile GDH-AIS086J	1.174	-0.006
667	15	37	C difficile GDH-AIS086J	1.171	-0.005
668	15	38	C difficile GDH-AIS086J	1.168	-0.003
669	15	39	C difficile GDH-AIS086J	1.165	-0.002
670	15	40	C difficile GDH-AIS086J	1.161	-0.002
671	15	41	C difficile GDH-AIS086J	1.157	-0.001
672	15	42	C difficile GDH-AIS086J	1.156	0.002
673	15	43	C difficile GDH-AIS086J	1.151	0.001
674	15	44	C difficile GDH-AIS086J	1.146	0.000
675	15	45	C difficile GDH-AIS086J	1.145	0.003
676	16	1	C difficile Tox B-C difficile Tox B	1.293	-0.007
677	16	2	C difficile Tox B-C difficile Tox B	1.289	-0.007
678	16	3	C difficile Tox B-C difficile Tox B	1.283	-0.010
679	16	4	C difficile Tox B-C difficile Tox B	1.279	-0.011
680	16	5	C difficile Tox B-C difficile Tox B	1.277	-0.009
681	16	6	C difficile Tox B-C difficile Tox B	1.281	-0.003
682	16	7	C difficile Tox B-C difficile Tox B	1.283	0.003
683	16	8	C difficile Tox B-C difficile Tox B	1.282	0.005
684	16	9	C difficile Tox B-C difficile Tox B	1.282	0.008
685	16	10	C difficile Tox B-C difficile Tox B	1.279	0.009
686	16	11	C difficile Tox B-C difficile Tox B	1.277	0.010
687	16	12	C difficile Tox B-C difficile Tox B	1.274	0.011
688	16	13	C difficile Tox B-C difficile Tox B	1.270	0.010
689	16	14	C difficile Tox B-C difficile Tox B	1.267	0.010
690	16	15	C difficile Tox B-C difficile Tox B	1.260	0.007
691	16	16	C difficile Tox B-C difficile Tox B	1.257	0.007
692	16	17	C difficile Tox B-C difficile Tox B	1.253	0.006
693	16	18	C difficile Tox B-C difficile Tox B	1.247	0.003
694	16	19	C difficile Tox B-C difficile Tox B	1.243	0.003
695	16	20	C difficile Tox B-C difficile Tox B	1.238	0.001
696	16	21	C difficile Tox B-C difficile Tox B	1.233	-0.001
697	16	22	C difficile Tox B-C difficile Tox B	1.228	-0.003
698	16	23	C difficile Tox B-C difficile Tox B	1.223	-0.004
699	16	24	C difficile Tox B-C difficile Tox B	1.219	-0.005
700	16	25	C difficile Tox B-C difficile Tox B	1.215	-0.005
701	16	26	C difficile Tox B-C difficile Tox B	1.210	-0.007
702	16	27	C difficile Tox B-C difficile Tox B	1.204	-0.010
703	16	28	C difficile Tox B-C difficile Tox B	1.201	-0.010
704	16	29	C difficile Tox B-C difficile Tox B	1.198	-0.009
705	16	30	C difficile Tox B-C difficile Tox B	1.193	-0.010
706	16	31	C difficile Tox B-C difficile Tox B	1.189	-0.011
707	16	32	C difficile Tox B-C difficile Tox B	1.188	-0.009
708	16	33	C difficile Tox B-C difficile Tox B	1.185	-0.009
709	16	34	C difficile Tox B-C difficile Tox B	1.182	-0.008
710	16	35	C difficile Tox B-C difficile Tox B	1.180	-0.007
711	16	36	C difficile Tox B-C difficile Tox B	1.177	-0.007
712	16	37	C difficile Tox B-C difficile Tox B	1.175	-0.005
713	16	38	C difficile Tox B-C difficile Tox B	1.175	-0.002
714	16	39	C difficile Tox B-C difficile Tox B	1.176	0.002
715	16	40	C difficile Tox B-C difficile Tox B	1.177	0.007
716	16	41	C difficile Tox B-C difficile Tox B	1.175	0.008
717	16	42	C difficile Tox B-C difficile Tox B	1.175	0.012
718	16	43	C difficile Tox B-C difficile Tox B	1.175	0.015
719	16	44	C difficile Tox B-C difficile Tox B	1.176	0.019
720	16	45	C difficile Tox B-C difficile Tox B	1.175	0.021
721	17	1	VTX 1-AIT97CR	2.034	-0.169
722	17	2	VTX 1-AIT97CR	2.052	-0.142
723	17	3	VTX 1-AIT97CR	2.073	-0.110
724	17	4	VTX 1-AIT97CR	2.095	-0.079
725	17	5	VTX 1-AIT97CR	2.121	-0.043
726	17	6	VTX 1-AIT97CR	2.144	-0.010
727	17	7	VTX 1-AIT97CR	2.156	0.012
728	17	8	VTX 1-AIT97CR	2.164	0.030
729	17	9	VTX 1-AIT97CR	2.168	0.043
730	17	10	VTX 1-AIT97CR	2.162	0.047
731	17	11	VTX 1-AIT97CR	2.153	0.047
732	17	12	VTX 1-AIT97CR	2.141	0.045
733	17	13	VTX 1-AIT97CR	2.125	0.040
734	17	14	VTX 1-AIT97CR	2.112	0.036
735	17	15	VTX 1-AIT97CR	2.096	0.031
736	17	16	VTX 1-AIT97CR	2.078	0.022
737	17	17	VTX 1-AIT97CR	2.066	0.020
738	17	18	VTX 1-AIT97CR	2.051	0.015
739	17	19	VTX 1-AIT97CR	2.037	0.010
740	17	20	VTX 1-AIT97CR	2.020	0.003
741	17	21	VTX 1-AIT97CR	2.006	-0.001
742	17	22	VTX 1-AIT97CR	1.993	-0.004
743	17	23	VTX 1-AIT97CR	1.977	-0.010
744	17	24	VTX 1-AIT97CR	1.967	-0.010
745	17	25	VTX 1-AIT97CR	1.955	-0.012
746	17	26	VTX 1-AIT97CR	1.943	-0.015
747	17	27	VTX 1-AIT97CR	1.933	-0.015
748	17	28	VTX 1-AIT97CR	1.924	-0.014
749	17	29	VTX 1-AIT97CR	1.912	-0.016
750	17	30	VTX 1-AIT97CR	1.902	-0.016
751	17	31	VTX 1-AIT97CR	1.889	-0.019
752	17	32	VTX 1-AIT97CR	1.877	-0.022
753	17	33	VTX 1-AIT97CR	1.872	-0.017
754	17	34	VTX 1-AIT97CR	1.865	-0.014
755	17	35	VTX 1-AIT97CR	1.859	-0.010
756	17	36	VTX 1-AIT97CR	1.852	-0.007
757	17	37	VTX 1-AIT97CR	1.844	-0.006
758	17	38	VTX 1-AIT97CR	1.840	0.001
759	17	39	VTX 1-AIT97CR	1.834	0.004
760	17	40	VTX 1-AIT97CR	1.822	0.002
761	17	41	VTX 1-AIT97CR	1.817	0.006
762	17	42	VTX 1-AIT97CR	1.811	0.011
763	17	43	VTX 1-AIT97CR	1.803	0.012
764	17	44	VTX 1-AIT97CR	1.797	0.017
765	17	45	VTX 1-AIT97CR	1.797	0.026
766	18	1	BT control Man-AIVI5IZ	1.977	-0.168
767	18	2	BT control Man-AIVI5IZ	1.991	-0.140
768	18	3	BT control Man-AIVI5IZ	2.027	-0.091
769	18	4	BT control Man-AIVI5IZ	2.064	-0.040
770	18	5	BT control Man-AIVI5IZ	2.091	0.001
771	18	6	BT control Man-AIVI5IZ	2.099	0.022
772	18	7	BT control Man-AIVI5IZ	2.096	0.032
773	18	8	BT control Man-AIVI5IZ	2.087	0.038
774	18	9	BT control Man-AIVI5IZ	2.069	0.033
775	18	10	BT control Man-AIVI5IZ	2.050	0.027
776	18	11	BT control Man-AIVI5IZ	2.032	0.023
777	18	12	BT control Man-AIVI5IZ	2.013	0.017
778	18	13	BT control Man-AIVI5IZ	1.992	0.010
779	18	14	BT control Man-AIVI5IZ	1.975	0.006
780	18	15	BT control Man-AIVI5IZ	1.951	-0.004
781	18	16	BT control Man-AIVI5IZ	1.934	-0.008
782	18	17	BT control Man-AIVI5IZ	1.917	-0.011
783	18	18	BT control Man-AIVI5IZ	1.903	-0.012
784	18	19	BT control Man-AIVI5IZ	1.889	-0.012
785	18	20	BT control Man-AIVI5IZ	1.876	-0.011
786	18	21	BT control Man-AIVI5IZ	1.863	-0.010
787	18	22	BT control Man-AIVI5IZ	1.852	-0.008
788	18	23	BT control Man-AIVI5IZ	1.838	-0.008
789	18	24	BT control Man-AIVI5IZ	1.827	-0.006
790	18	25	BT control Man-AIVI5IZ	1.818	-0.001
791	18	26	BT control Man-AIVI5IZ	1.809	0.003
792	18	27	BT control Man-AIVI5IZ	1.800	0.008
793	18	28	BT control Man-AIVI5IZ	1.794	0.016
794	18	29	BT control Man-AIVI5IZ	1.793	0.029
795	18	30	BT control Man-AIVI5IZ	1.795	0.044
796	18	31	BT control Man-AIVI5IZ	1.807	0.069
797	18	32	BT control Man-AIVI5IZ	1.830	0.106
798	18	33	BT control Man-AIVI5IZ	1.880	0.169
799	18	34	BT control Man-AIVI5IZ	1.971	0.274
800	18	35	BT control Man-AIVI5IZ	2.108	0.424
801	18	36	BT control Man-AIVI5IZ	2.282	0.612
802	18	37	BT control Man-AIVI5IZ	2.470	0.814
803	18	38	BT control Man-AIVI5IZ	2.655	1.012
804	18	39	BT control Man-AIVI5IZ	2.840	1.211
805	18	40	BT control Man-AIVI5IZ	3.001	1.386
806	18	41	BT control Man-AIVI5IZ	3.136	1.534
807	18	42	BT control Man-AIVI5IZ	3.263	1.675
808	18	43	BT control Man-AIVI5IZ	3.367	1.792
809	18	44	BT control Man-AIVI5IZ	3.471	1.909
810	18	45	BT control Man-AIVI5IZ	3.561	2.013
811	19	1	E. coli vtx 2-E. coli vtx 2	2.025	-0.074
812	19	2	E. coli vtx 2-E. coli vtx 2	2.032	-0.056
813	19	3	E. coli vtx 2-E. coli vtx 2	2.045	-0.031
814	19	4	E. coli vtx 2-E. coli vtx 2	2.053	-0.011
815	19	5	E. coli vtx 2-E. coli vtx 2	2.054	0.002
816	19	6	E. coli vtx 2-E. coli vtx 2	2.054	0.014
817	19	7	E. coli vtx 2-E. coli vtx 2	2.047	0.018
818	19	8	E. coli vtx 2-E. coli vtx 2	2.039	0.022
819	19	9	E. coli vtx 2-E. coli vtx 2	2.030	0.025
820	19	10	E. coli vtx 2-E. coli vtx 2	2.020	0.027
821	19	11	E. coli vtx 2-E. coli vtx 2	2.005	0.024
822	19	12	E. coli vtx 2-E. coli vtx 2	1.992	0.022
823	19	13	E. coli vtx 2-E. coli vtx 2	1.978	0.020
824	19	14	E. coli vtx 2-E. coli vtx 2	1.960	0.013
825	19	15	E. coli vtx 2-E. coli vtx 2	1.944	0.009
826	19	16	E. coli vtx 2-E. coli vtx 2	1.928	0.005
827	19	17	E. coli vtx 2-E. coli vtx 2	1.911	0.000
828	19	18	E. coli vtx 2-E. coli vtx 2	1.895	-0.005
829	19	19	E. coli vtx 2-E. coli vtx 2	1.877	-0.010
830	19	20	E. coli vtx 2-E. coli vtx 2	1.865	-0.011
831	19	21	E. coli vtx 2-E. coli vtx 2	1.852	-0.012
832	19	22	E. coli vtx 2-E. coli vtx 2	1.836	-0.016
833	19	23	E. coli vtx 2-E. coli vtx 2	1.821	-0.020
834	19	24	E. coli vtx 2-E. coli vtx 2	1.806	-0.022
835	19	25	E. coli vtx 2-E. coli vtx 2	1.795	-0.021
836	19	26	E. coli vtx 2-E. coli vtx 2	1.780	-0.025
837	19	27	E. coli vtx 2-E. coli vtx 2	1.767	-0.026
838	19	28	E. coli vtx 2-E. coli vtx 2	1.757	-0.024
839	19	29	E. coli vtx 2-E. coli vtx 2	1.745	-0.025
840	19	30	E. coli vtx 2-E. coli vtx 2	1.735	-0.023
841	19	31	E. coli vtx 2-E. coli vtx 2	1.725	-0.022
842	19	32	E. coli vtx 2-E. coli vtx 2	1.716	-0.018
843	19	33	E. coli vtx 2-E. coli vtx 2	1.708	-0.015
844	19	34	E. coli vtx 2-E. coli vtx 2	1.701	-0.010
845	19	35	E. coli vtx 2-E. coli vtx 2	1.691	-0.008
846	19	36	E. coli vtx 2-E. coli vtx 2	1.682	-0.005
847	19	37	E. coli vtx 2-E. coli vtx 2	1.676	0.000
848	19	38	E. coli vtx 2-E. coli vtx 2	1.671	0.007
849	19	39	E. coli vtx 2-E. coli vtx 2	1.665	0.013
850	19	40	E. coli vtx 2-E. coli vtx 2	1.657	0.017
851	19	41	E. coli vtx 2-E. coli vtx 2	1.652	0.023
852	19	42	E. coli vtx 2-E. coli vtx 2	1.644	0.028
853	19	43	E. coli vtx 2-E. coli vtx 2	1.637	0.032
854	19	44	E. coli vtx 2-E. coli vtx 2	1.634	0.041
855	19	45	E. coli vtx 2-E. coli vtx 2	1.632	0.050
856	20	1	Campy spp-AIWR3O7	1.950	-0.087
857	20	2	Campy spp-AIWR3O7	1.964	-0.060
858	20	3	Campy spp-AIWR3O7	1.986	-0.025
859	20	4	Campy spp-AIWR3O7	1.997	-0.001
860	20	5	Campy spp-AIWR3O7	1.995	0.010
861	20	6	Campy spp-AIWR3O7	1.984	0.012
862	20	7	Campy spp-AIWR3O7	1.971	0.012
863	20	8	Campy spp-AIWR3O7	1.953	0.007
864	20	9	Campy spp-AIWR3O7	1.940	0.007
865	20	10	Campy spp-AIWR3O7	1.923	0.002
866	20	11	Campy spp-AIWR3O7	1.907	0.000
867	20	12	Campy spp-AIWR3O7	1.891	-0.003
868	20	13	Campy spp-AIWR3O7	1.878	-0.004
869	20	14	Campy spp-AIWR3O7	1.862	-0.007
870	20	15	Campy spp-AIWR3O7	1.847	-0.008
871	20	16	Campy spp-AIWR3O7	1.838	-0.005
872	20	17	Campy spp-AIWR3O7	1.826	-0.004
873	20	18	Campy spp-AIWR3O7	1.812	-0.005
874	20	19	Campy spp-AIWR3O7	1.801	-0.003
875	20	20	Campy spp-AIWR3O7	1.792	0.001
876	20	21	Campy spp-AIWR3O7	1.778	0.000
877	20	22	Campy spp-AIWR3O7	1.762	-0.003
878	20	23	Campy spp-AIWR3O7	1.751	-0.001
879	20	24	Campy spp-AIWR3O7	1.745	0.006
880	20	25	Campy spp-AIWR3O7	1.735	0.009
881	20	26	Campy spp-AIWR3O7	1.724	0.011
882	20	27	Campy spp-AIWR3O7	1.724	0.024
883	20	28	Campy spp-AIWR3O7	1.726	0.039
884	20	29	Campy spp-AIWR3O7	1.730	0.056
885	20	30	Campy spp-AIWR3O7	1.747	0.085
886	20	31	Campy spp-AIWR3O7	1.773	0.125
887	20	32	Campy spp-AIWR3O7	1.809	0.174
888	20	33	Campy spp-AIWR3O7	1.865	0.243
889	20	34	Campy spp-AIWR3O7	1.940	0.331
890	20	35	Campy spp-AIWR3O7	2.030	0.433
891	20	36	Campy spp-AIWR3O7	2.124	0.541
892	20	37	Campy spp-AIWR3O7	2.221	0.651
893	20	38	Campy spp-AIWR3O7	2.317	0.759
894	20	39	Campy spp-AIWR3O7	2.407	0.863
895	20	40	Campy spp-AIWR3O7	2.493	0.961
896	20	41	Campy spp-AIWR3O7	2.565	1.046
897	20	42	Campy spp-AIWR3O7	2.637	1.131
898	20	43	Campy spp-AIWR3O7	2.702	1.208
899	20	44	Campy spp-AIWR3O7	2.760	1.280
900	20	45	Campy spp-AIWR3O7	2.806	1.339
901	21	1	Salmonella ttr-AIX01VF	1.187	0.111
902	21	2	Salmonella ttr-AIX01VF	1.175	0.105
903	21	3	Salmonella ttr-AIX01VF	1.146	0.083
904	21	4	Salmonella ttr-AIX01VF	1.121	0.065
905	21	5	Salmonella ttr-AIX01VF	1.098	0.048
906	21	6	Salmonella ttr-AIX01VF	1.076	0.033
907	21	7	Salmonella ttr-AIX01VF	1.058	0.021
908	21	8	Salmonella ttr-AIX01VF	1.043	0.012
909	21	9	Salmonella ttr-AIX01VF	1.030	0.006
910	21	10	Salmonella ttr-AIX01VF	1.014	-0.004
911	21	11	Salmonella ttr-AIX01VF	1.002	-0.009
912	21	12	Salmonella ttr-AIX01VF	0.991	-0.013
913	21	13	Salmonella ttr-AIX01VF	0.981	-0.018
914	21	14	Salmonella ttr-AIX01VF	0.969	-0.022
915	21	15	Salmonella ttr-AIX01VF	0.961	-0.025
916	21	16	Salmonella ttr-AIX01VF	0.955	-0.023
917	21	17	Salmonella ttr-AIX01VF	0.945	-0.027
918	21	18	Salmonella ttr-AIX01VF	0.936	-0.029
919	21	19	Salmonella ttr-AIX01VF	0.930	-0.029
920	21	20	Salmonella ttr-AIX01VF	0.923	-0.030
921	21	21	Salmonella ttr-AIX01VF	0.916	-0.031
922	21	22	Salmonella ttr-AIX01VF	0.910	-0.029
923	21	23	Salmonella ttr-AIX01VF	0.905	-0.028
924	21	24	Salmonella ttr-AIX01VF	0.899	-0.028
925	21	25	Salmonella ttr-AIX01VF	0.895	-0.025
926	21	26	Salmonella ttr-AIX01VF	0.889	-0.025
927	21	27	Salmonella ttr-AIX01VF	0.885	-0.022
928	21	28	Salmonella ttr-AIX01VF	0.882	-0.019
929	21	29	Salmonella ttr-AIX01VF	0.878	-0.017
930	21	30	Salmonella ttr-AIX01VF	0.873	-0.015
931	21	31	Salmonella ttr-AIX01VF	0.870	-0.011
932	21	32	Salmonella ttr-AIX01VF	0.868	-0.007
933	21	33	Salmonella ttr-AIX01VF	0.865	-0.004
934	21	34	Salmonella ttr-AIX01VF	0.860	-0.002
935	21	35	Salmonella ttr-AIX01VF	0.857	0.001
936	21	36	Salmonella ttr-AIX01VF	0.854	0.006
937	21	37	Salmonella ttr-AIX01VF	0.854	0.011
938	21	38	Salmonella ttr-AIX01VF	0.852	0.017
939	21	39	Salmonella ttr-AIX01VF	0.851	0.021
940	21	40	Salmonella ttr-AIX01VF	0.847	0.025
941	21	41	Salmonella ttr-AIX01VF	0.844	0.028
942	21	42	Salmonella ttr-AIX01VF	0.842	0.032
943	21	43	Salmonella ttr-AIX01VF	0.842	0.038
944	21	44	Salmonella ttr-AIX01VF	0.840	0.043
945	21	45	Salmonella ttr-AIX01VF	0.839	0.049
946	22	1	Crypto CP2-AIY9Z1N	2.734	-0.019
947	22	2	Crypto CP2-AIY9Z1N	2.734	-0.003
948	22	3	Crypto CP2-AIY9Z1N	2.732	0.012
949	22	4	Crypto CP2-AIY9Z1N	2.729	0.025
950	22	5	Crypto CP2-AIY9Z1N	2.716	0.028
951	22	6	Crypto CP2-AIY9Z1N	2.705	0.033
952	22	7	Crypto CP2-AIY9Z1N	2.687	0.032
953	22	8	Crypto CP2-AIY9Z1N	2.667	0.028
954	22	9	Crypto CP2-AIY9Z1N	2.648	0.024
955	22	10	Crypto CP2-AIY9Z1N	2.631	0.024
956	22	11	Crypto CP2-AIY9Z1N	2.613	0.022
957	22	12	Crypto CP2-AIY9Z1N	2.590	0.015
958	22	13	Crypto CP2-AIY9Z1N	2.565	0.007
959	22	14	Crypto CP2-AIY9Z1N	2.543	0.001
960	22	15	Crypto CP2-AIY9Z1N	2.523	-0.004
961	22	16	Crypto CP2-AIY9Z1N	2.501	-0.009
962	22	17	Crypto CP2-AIY9Z1N	2.483	-0.011
963	22	18	Crypto CP2-AIY9Z1N	2.459	-0.019
964	22	19	Crypto CP2-AIY9Z1N	2.437	-0.024
965	22	20	Crypto CP2-AIY9Z1N	2.414	-0.032
966	22	21	Crypto CP2-AIY9Z1N	2.397	-0.032
967	22	22	Crypto CP2-AIY9Z1N	2.380	-0.033
968	22	23	Crypto CP2-AIY9Z1N	2.361	-0.036
969	22	24	Crypto CP2-AIY9Z1N	2.344	-0.036
970	22	25	Crypto CP2-AIY9Z1N	2.327	-0.037
971	22	26	Crypto CP2-AIY9Z1N	2.311	-0.037
972	22	27	Crypto CP2-AIY9Z1N	2.297	-0.035
973	22	28	Crypto CP2-AIY9Z1N	2.285	-0.031
974	22	29	Crypto CP2-AIY9Z1N	2.268	-0.032
975	22	30	Crypto CP2-AIY9Z1N	2.254	-0.030
976	22	31	Crypto CP2-AIY9Z1N	2.245	-0.022
977	22	32	Crypto CP2-AIY9Z1N	2.231	-0.020
978	22	33	Crypto CP2-AIY9Z1N	2.219	-0.016
979	22	34	Crypto CP2-AIY9Z1N	2.204	-0.015
980	22	35	Crypto CP2-AIY9Z1N	2.195	-0.007
981	22	36	Crypto CP2-AIY9Z1N	2.187	0.001
982	22	37	Crypto CP2-AIY9Z1N	2.177	0.007
983	22	38	Crypto CP2-AIY9Z1N	2.165	0.011
984	22	39	Crypto CP2-AIY9Z1N	2.159	0.021
985	22	40	Crypto CP2-AIY9Z1N	2.152	0.030
986	22	41	Crypto CP2-AIY9Z1N	2.143	0.037
987	22	42	Crypto CP2-AIY9Z1N	2.136	0.046
988	22	43	Crypto CP2-AIY9Z1N	2.125	0.052
989	22	44	Crypto CP2-AIY9Z1N	2.120	0.063
990	22	45	Crypto CP2-AIY9Z1N	2.115	0.074
991	23	1	Green Fluorescent Protein-AI0IX7V	2.885	-0.084
992	23	2	Green Fluorescent Protein-AI0IX7V	2.904	-0.045
993	23	3	Green Fluorescent Protein-AI0IX7V	2.924	-0.005
994	23	4	Green Fluorescent Protein-AI0IX7V	2.929	0.021
995	23	5	Green Fluorescent Protein-AI0IX7V	2.927	0.040
996	23	6	Green Fluorescent Protein-AI0IX7V	2.919	0.053
997	23	7	Green Fluorescent Protein-AI0IX7V	2.900	0.054
998	23	8	Green Fluorescent Protein-AI0IX7V	2.876	0.050
999	23	9	Green Fluorescent Protein-AI0IX7V	2.848	0.044
1000	23	10	Green Fluorescent Protein-AI0IX7V	2.821	0.037
1001	23	11	Green Fluorescent Protein-AI0IX7V	2.794	0.030
1002	23	12	Green Fluorescent Protein-AI0IX7V	2.766	0.023
1003	23	13	Green Fluorescent Protein-AI0IX7V	2.741	0.018
1004	23	14	Green Fluorescent Protein-AI0IX7V	2.709	0.007
1005	23	15	Green Fluorescent Protein-AI0IX7V	2.678	-0.004
1006	23	16	Green Fluorescent Protein-AI0IX7V	2.645	-0.016
1007	23	17	Green Fluorescent Protein-AI0IX7V	2.616	-0.024
1008	23	18	Green Fluorescent Protein-AI0IX7V	2.592	-0.028
1009	23	19	Green Fluorescent Protein-AI0IX7V	2.563	-0.036
1010	23	20	Green Fluorescent Protein-AI0IX7V	2.540	-0.038
1011	23	21	Green Fluorescent Protein-AI0IX7V	2.514	-0.044
1012	23	22	Green Fluorescent Protein-AI0IX7V	2.487	-0.050
1013	23	23	Green Fluorescent Protein-AI0IX7V	2.465	-0.052
1014	23	24	Green Fluorescent Protein-AI0IX7V	2.445	-0.051
1015	23	25	Green Fluorescent Protein-AI0IX7V	2.425	-0.051
1016	23	26	Green Fluorescent Protein-AI0IX7V	2.401	-0.054
1017	23	27	Green Fluorescent Protein-AI0IX7V	2.383	-0.051
1018	23	28	Green Fluorescent Protein-AI0IX7V	2.370	-0.044
1019	23	29	Green Fluorescent Protein-AI0IX7V	2.349	-0.044
1020	23	30	Green Fluorescent Protein-AI0IX7V	2.326	-0.046
1021	23	31	Green Fluorescent Protein-AI0IX7V	2.314	-0.038
1022	23	32	Green Fluorescent Protein-AI0IX7V	2.300	-0.031
1023	23	33	Green Fluorescent Protein-AI0IX7V	2.286	-0.025
1024	23	34	Green Fluorescent Protein-AI0IX7V	2.271	-0.019
1025	23	35	Green Fluorescent Protein-AI0IX7V	2.260	-0.010
1026	23	36	Green Fluorescent Protein-AI0IX7V	2.248	-0.001
1027	23	37	Green Fluorescent Protein-AI0IX7V	2.237	0.008
1028	23	38	Green Fluorescent Protein-AI0IX7V	2.228	0.020
1029	23	39	Green Fluorescent Protein-AI0IX7V	2.219	0.032
1030	23	40	Green Fluorescent Protein-AI0IX7V	2.209	0.043
1031	23	41	Green Fluorescent Protein-AI0IX7V	2.202	0.056
1032	23	42	Green Fluorescent Protein-AI0IX7V	2.189	0.064
1033	23	43	Green Fluorescent Protein-AI0IX7V	2.180	0.075
1034	23	44	Green Fluorescent Protein-AI0IX7V	2.169	0.085
1035	23	45	Green Fluorescent Protein-AI0IX7V	2.169	0.105
1036	24	1	Adeno 2-Adeno 2	1.789	0.053
1037	24	2	Adeno 2-Adeno 2	1.783	0.057
1038	24	3	Adeno 2-Adeno 2	1.772	0.058
1039	24	4	Adeno 2-Adeno 2	1.758	0.055
1040	24	5	Adeno 2-Adeno 2	1.743	0.052
1041	24	6	Adeno 2-Adeno 2	1.724	0.043
1042	24	7	Adeno 2-Adeno 2	1.706	0.037
1043	24	8	Adeno 2-Adeno 2	1.689	0.031
1044	24	9	Adeno 2-Adeno 2	1.665	0.019
1045	24	10	Adeno 2-Adeno 2	1.644	0.009
1046	24	11	Adeno 2-Adeno 2	1.626	0.002
1047	24	12	Adeno 2-Adeno 2	1.612	-0.001
1048	24	13	Adeno 2-Adeno 2	1.590	-0.012
1049	24	14	Adeno 2-Adeno 2	1.574	-0.016
1050	24	15	Adeno 2-Adeno 2	1.561	-0.017
1051	24	16	Adeno 2-Adeno 2	1.549	-0.018
1052	24	17	Adeno 2-Adeno 2	1.532	-0.024
1053	24	18	Adeno 2-Adeno 2	1.513	-0.032
1054	24	19	Adeno 2-Adeno 2	1.494	-0.040
1055	24	20	Adeno 2-Adeno 2	1.484	-0.038
1056	24	21	Adeno 2-Adeno 2	1.474	-0.036
1057	24	22	Adeno 2-Adeno 2	1.460	-0.039
1058	24	23	Adeno 2-Adeno 2	1.451	-0.037
1059	24	24	Adeno 2-Adeno 2	1.438	-0.039
1060	24	25	Adeno 2-Adeno 2	1.427	-0.038
1061	24	26	Adeno 2-Adeno 2	1.415	-0.039
1062	24	27	Adeno 2-Adeno 2	1.408	-0.035
1063	24	28	Adeno 2-Adeno 2	1.399	-0.033
1064	24	29	Adeno 2-Adeno 2	1.389	-0.031
1065	24	30	Adeno 2-Adeno 2	1.385	-0.024
1066	24	31	Adeno 2-Adeno 2	1.378	-0.020
1067	24	32	Adeno 2-Adeno 2	1.368	-0.019
1068	24	33	Adeno 2-Adeno 2	1.361	-0.015
1069	24	34	Adeno 2-Adeno 2	1.358	-0.006
1070	24	35	Adeno 2-Adeno 2	1.352	-0.001
1071	24	36	Adeno 2-Adeno 2	1.347	0.006
1072	24	37	Adeno 2-Adeno 2	1.342	0.012
1073	24	38	Adeno 2-Adeno 2	1.338	0.019
1074	24	39	Adeno 2-Adeno 2	1.334	0.026
1075	24	40	Adeno 2-Adeno 2	1.327	0.031
1076	24	41	Adeno 2-Adeno 2	1.325	0.040
1077	24	42	Adeno 2-Adeno 2	1.322	0.049
1078	24	43	Adeno 2-Adeno 2	1.318	0.056
1079	24	44	Adeno 2-Adeno 2	1.313	0.062
1080	24	45	Adeno 2-Adeno 2	1.310	0.071
1081	25	1	Adeno 40_41 Oly-AI1RWD3	1.117	0.008
1082	25	2	Adeno 40_41 Oly-AI1RWD3	1.119	0.016
1083	25	3	Adeno 40_41 Oly-AI1RWD3	1.120	0.022
1084	25	4	Adeno 40_41 Oly-AI1RWD3	1.116	0.023
1085	25	5	Adeno 40_41 Oly-AI1RWD3	1.108	0.021
1086	25	6	Adeno 40_41 Oly-AI1RWD3	1.105	0.023
1087	25	7	Adeno 40_41 Oly-AI1RWD3	1.099	0.022
1088	25	8	Adeno 40_41 Oly-AI1RWD3	1.089	0.017
1089	25	9	Adeno 40_41 Oly-AI1RWD3	1.080	0.013
1090	25	10	Adeno 40_41 Oly-AI1RWD3	1.071	0.009
1091	25	11	Adeno 40_41 Oly-AI1RWD3	1.061	0.005
1092	25	12	Adeno 40_41 Oly-AI1RWD3	1.051	0.000
1093	25	13	Adeno 40_41 Oly-AI1RWD3	1.040	-0.006
1094	25	14	Adeno 40_41 Oly-AI1RWD3	1.033	-0.008
1095	25	15	Adeno 40_41 Oly-AI1RWD3	1.025	-0.011
1096	25	16	Adeno 40_41 Oly-AI1RWD3	1.019	-0.012
1097	25	17	Adeno 40_41 Oly-AI1RWD3	1.012	-0.013
1098	25	18	Adeno 40_41 Oly-AI1RWD3	1.003	-0.017
1099	25	19	Adeno 40_41 Oly-AI1RWD3	0.997	-0.018
1100	25	20	Adeno 40_41 Oly-AI1RWD3	0.993	-0.017
1101	25	21	Adeno 40_41 Oly-AI1RWD3	0.986	-0.018
1102	25	22	Adeno 40_41 Oly-AI1RWD3	0.979	-0.020
1103	25	23	Adeno 40_41 Oly-AI1RWD3	0.974	-0.020
1104	25	24	Adeno 40_41 Oly-AI1RWD3	0.970	-0.019
1105	25	25	Adeno 40_41 Oly-AI1RWD3	0.967	-0.017
1106	25	26	Adeno 40_41 Oly-AI1RWD3	0.963	-0.015
1107	25	27	Adeno 40_41 Oly-AI1RWD3	0.959	-0.014
1108	25	28	Adeno 40_41 Oly-AI1RWD3	0.953	-0.015
1109	25	29	Adeno 40_41 Oly-AI1RWD3	0.947	-0.016
1110	25	30	Adeno 40_41 Oly-AI1RWD3	0.946	-0.012
1111	25	31	Adeno 40_41 Oly-AI1RWD3	0.942	-0.011
1112	25	32	Adeno 40_41 Oly-AI1RWD3	0.940	-0.008
1113	25	33	Adeno 40_41 Oly-AI1RWD3	0.935	-0.007
1114	25	34	Adeno 40_41 Oly-AI1RWD3	0.933	-0.004
1115	25	35	Adeno 40_41 Oly-AI1RWD3	0.933	0.001
1116	25	36	Adeno 40_41 Oly-AI1RWD3	0.929	0.003
1117	25	37	Adeno 40_41 Oly-AI1RWD3	0.926	0.005
1118	25	38	Adeno 40_41 Oly-AI1RWD3	0.926	0.010
1119	25	39	Adeno 40_41 Oly-AI1RWD3	0.925	0.014
1120	25	40	Adeno 40_41 Oly-AI1RWD3	0.923	0.017
1121	25	41	Adeno 40_41 Oly-AI1RWD3	0.920	0.019
1122	25	42	Adeno 40_41 Oly-AI1RWD3	0.919	0.024
1123	25	43	Adeno 40_41 Oly-AI1RWD3	0.914	0.024
1124	25	44	Adeno 40_41 Oly-AI1RWD3	0.912	0.027
1125	25	45	Adeno 40_41 Oly-AI1RWD3	0.912	0.033
1126	26	1	Astro 2 Liu-AI20UKB	1.804	-0.122
1127	26	2	Astro 2 Liu-AI20UKB	1.825	-0.098
1128	26	3	Astro 2 Liu-AI20UKB	1.861	-0.058
1129	26	4	Astro 2 Liu-AI20UKB	1.884	-0.032
1130	26	5	Astro 2 Liu-AI20UKB	1.896	-0.016
1131	26	6	Astro 2 Liu-AI20UKB	1.904	-0.006
1132	26	7	Astro 2 Liu-AI20UKB	1.910	0.004
1133	26	8	Astro 2 Liu-AI20UKB	1.910	0.007
1134	26	9	Astro 2 Liu-AI20UKB	1.913	0.013
1135	26	10	Astro 2 Liu-AI20UKB	1.914	0.017
1136	26	11	Astro 2 Liu-AI20UKB	1.910	0.017
1137	26	12	Astro 2 Liu-AI20UKB	1.909	0.019
1138	26	13	Astro 2 Liu-AI20UKB	1.905	0.018
1139	26	14	Astro 2 Liu-AI20UKB	1.901	0.018
1140	26	15	Astro 2 Liu-AI20UKB	1.896	0.016
1141	26	16	Astro 2 Liu-AI20UKB	1.890	0.013
1142	26	17	Astro 2 Liu-AI20UKB	1.884	0.010
1143	26	18	Astro 2 Liu-AI20UKB	1.879	0.008
1144	26	19	Astro 2 Liu-AI20UKB	1.876	0.009
1145	26	20	Astro 2 Liu-AI20UKB	1.869	0.004
1146	26	21	Astro 2 Liu-AI20UKB	1.862	0.001
1147	26	22	Astro 2 Liu-AI20UKB	1.857	-0.001
1148	26	23	Astro 2 Liu-AI20UKB	1.854	-0.001
1149	26	24	Astro 2 Liu-AI20UKB	1.848	-0.003
1150	26	25	Astro 2 Liu-AI20UKB	1.846	-0.003
1151	26	26	Astro 2 Liu-AI20UKB	1.844	-0.002
1152	26	27	Astro 2 Liu-AI20UKB	1.837	-0.005
1153	26	28	Astro 2 Liu-AI20UKB	1.831	-0.007
1154	26	29	Astro 2 Liu-AI20UKB	1.827	-0.008
1155	26	30	Astro 2 Liu-AI20UKB	1.827	-0.005
1156	26	31	Astro 2 Liu-AI20UKB	1.824	-0.005
1157	26	32	Astro 2 Liu-AI20UKB	1.823	-0.003
1158	26	33	Astro 2 Liu-AI20UKB	1.818	-0.005
1159	26	34	Astro 2 Liu-AI20UKB	1.817	-0.002
1160	26	35	Astro 2 Liu-AI20UKB	1.811	-0.005
1161	26	36	Astro 2 Liu-AI20UKB	1.806	-0.007
1162	26	37	Astro 2 Liu-AI20UKB	1.806	-0.004
1163	26	38	Astro 2 Liu-AI20UKB	1.806	-0.001
1164	26	39	Astro 2 Liu-AI20UKB	1.802	-0.001
1165	26	40	Astro 2 Liu-AI20UKB	1.802	0.002
1166	26	41	Astro 2 Liu-AI20UKB	1.798	0.001
1167	26	42	Astro 2 Liu-AI20UKB	1.793	0.000
1168	26	43	Astro 2 Liu-AI20UKB	1.790	-0.001
1169	26	44	Astro 2 Liu-AI20UKB	1.789	0.002
1170	26	45	Astro 2 Liu-AI20UKB	1.791	0.007
1171	27	1	Giardia lambia 1-AI39SQJ	0.865	-0.008
1172	27	2	Giardia lambia 1-AI39SQJ	0.868	-0.001
1173	27	3	Giardia lambia 1-AI39SQJ	0.874	0.008
1174	27	4	Giardia lambia 1-AI39SQJ	0.874	0.011
1175	27	5	Giardia lambia 1-AI39SQJ	0.871	0.012
1176	27	6	Giardia lambia 1-AI39SQJ	0.870	0.013
1177	27	7	Giardia lambia 1-AI39SQJ	0.865	0.012
1178	27	8	Giardia lambia 1-AI39SQJ	0.859	0.009
1179	27	9	Giardia lambia 1-AI39SQJ	0.854	0.007
1180	27	10	Giardia lambia 1-AI39SQJ	0.847	0.004
1181	27	11	Giardia lambia 1-AI39SQJ	0.842	0.002
1182	27	12	Giardia lambia 1-AI39SQJ	0.837	0.001
1183	27	13	Giardia lambia 1-AI39SQJ	0.832	-0.001
1184	27	14	Giardia lambia 1-AI39SQJ	0.827	-0.003
1185	27	15	Giardia lambia 1-AI39SQJ	0.822	-0.005
1186	27	16	Giardia lambia 1-AI39SQJ	0.818	-0.005
1187	27	17	Giardia lambia 1-AI39SQJ	0.812	-0.008
1188	27	18	Giardia lambia 1-AI39SQJ	0.807	-0.009
1189	27	19	Giardia lambia 1-AI39SQJ	0.805	-0.008
1190	27	20	Giardia lambia 1-AI39SQJ	0.801	-0.009
1191	27	21	Giardia lambia 1-AI39SQJ	0.797	-0.010
1192	27	22	Giardia lambia 1-AI39SQJ	0.794	-0.009
1193	27	23	Giardia lambia 1-AI39SQJ	0.790	-0.010
1194	27	24	Giardia lambia 1-AI39SQJ	0.787	-0.010
1195	27	25	Giardia lambia 1-AI39SQJ	0.783	-0.010
1196	27	26	Giardia lambia 1-AI39SQJ	0.780	-0.010
1197	27	27	Giardia lambia 1-AI39SQJ	0.776	-0.010
1198	27	28	Giardia lambia 1-AI39SQJ	0.774	-0.009
1199	27	29	Giardia lambia 1-AI39SQJ	0.772	-0.008
1200	27	30	Giardia lambia 1-AI39SQJ	0.769	-0.007
1201	27	31	Giardia lambia 1-AI39SQJ	0.768	-0.005
1202	27	32	Giardia lambia 1-AI39SQJ	0.765	-0.005
1203	27	33	Giardia lambia 1-AI39SQJ	0.763	-0.004
1204	27	34	Giardia lambia 1-AI39SQJ	0.761	-0.002
1205	27	35	Giardia lambia 1-AI39SQJ	0.759	0.000
1206	27	36	Giardia lambia 1-AI39SQJ	0.758	0.002
1207	27	37	Giardia lambia 1-AI39SQJ	0.758	0.005
1208	27	38	Giardia lambia 1-AI39SQJ	0.755	0.006
1209	27	39	Giardia lambia 1-AI39SQJ	0.753	0.007
1210	27	40	Giardia lambia 1-AI39SQJ	0.752	0.009
1211	27	41	Giardia lambia 1-AI39SQJ	0.750	0.010
1212	27	42	Giardia lambia 1-AI39SQJ	0.748	0.011
1213	27	43	Giardia lambia 1-AI39SQJ	0.746	0.013
1214	27	44	Giardia lambia 1-AI39SQJ	0.746	0.016
1215	27	45	Giardia lambia 1-AI39SQJ	0.744	0.018
1216	28	1	Rotavirus Liu 2-Rotavirus Liu 2	2.329	0.041
1217	28	2	Rotavirus Liu 2-Rotavirus Liu 2	2.328	0.050
1218	28	3	Rotavirus Liu 2-Rotavirus Liu 2	2.322	0.055
1219	28	4	Rotavirus Liu 2-Rotavirus Liu 2	2.308	0.052
1220	28	5	Rotavirus Liu 2-Rotavirus Liu 2	2.291	0.046
1221	28	6	Rotavirus Liu 2-Rotavirus Liu 2	2.275	0.040
1222	28	7	Rotavirus Liu 2-Rotavirus Liu 2	2.255	0.031
1223	28	8	Rotavirus Liu 2-Rotavirus Liu 2	2.237	0.024
1224	28	9	Rotavirus Liu 2-Rotavirus Liu 2	2.219	0.016
1225	28	10	Rotavirus Liu 2-Rotavirus Liu 2	2.203	0.011
1226	28	11	Rotavirus Liu 2-Rotavirus Liu 2	2.184	0.003
1227	28	12	Rotavirus Liu 2-Rotavirus Liu 2	2.162	-0.008
1228	28	13	Rotavirus Liu 2-Rotavirus Liu 2	2.147	-0.012
1229	28	14	Rotavirus Liu 2-Rotavirus Liu 2	2.131	-0.018
1230	28	15	Rotavirus Liu 2-Rotavirus Liu 2	2.115	-0.023
1231	28	16	Rotavirus Liu 2-Rotavirus Liu 2	2.104	-0.023
1232	28	17	Rotavirus Liu 2-Rotavirus Liu 2	2.088	-0.029
1233	28	18	Rotavirus Liu 2-Rotavirus Liu 2	2.076	-0.030
1234	28	19	Rotavirus Liu 2-Rotavirus Liu 2	2.065	-0.030
1235	28	20	Rotavirus Liu 2-Rotavirus Liu 2	2.052	-0.032
1236	28	21	Rotavirus Liu 2-Rotavirus Liu 2	2.040	-0.034
1237	28	22	Rotavirus Liu 2-Rotavirus Liu 2	2.030	-0.033
1238	28	23	Rotavirus Liu 2-Rotavirus Liu 2	2.022	-0.030
1239	28	24	Rotavirus Liu 2-Rotavirus Liu 2	2.009	-0.033
1240	28	25	Rotavirus Liu 2-Rotavirus Liu 2	2.002	-0.029
1241	28	26	Rotavirus Liu 2-Rotavirus Liu 2	1.992	-0.028
1242	28	27	Rotavirus Liu 2-Rotavirus Liu 2	1.983	-0.027
1243	28	28	Rotavirus Liu 2-Rotavirus Liu 2	1.974	-0.025
1244	28	29	Rotavirus Liu 2-Rotavirus Liu 2	1.968	-0.020
1245	28	30	Rotavirus Liu 2-Rotavirus Liu 2	1.960	-0.018
1246	28	31	Rotavirus Liu 2-Rotavirus Liu 2	1.952	-0.015
1247	28	32	Rotavirus Liu 2-Rotavirus Liu 2	1.946	-0.010
1248	28	33	Rotavirus Liu 2-Rotavirus Liu 2	1.936	-0.009
1249	28	34	Rotavirus Liu 2-Rotavirus Liu 2	1.929	-0.006
1250	28	35	Rotavirus Liu 2-Rotavirus Liu 2	1.919	-0.004
1251	28	36	Rotavirus Liu 2-Rotavirus Liu 2	1.914	0.002
1252	28	37	Rotavirus Liu 2-Rotavirus Liu 2	1.910	0.008
1253	28	38	Rotavirus Liu 2-Rotavirus Liu 2	1.906	0.015
1254	28	39	Rotavirus Liu 2-Rotavirus Liu 2	1.904	0.023
1255	28	40	Rotavirus Liu 2-Rotavirus Liu 2	1.898	0.029
1256	28	41	Rotavirus Liu 2-Rotavirus Liu 2	1.892	0.033
1257	28	42	Rotavirus Liu 2-Rotavirus Liu 2	1.888	0.040
1258	28	43	Rotavirus Liu 2-Rotavirus Liu 2	1.882	0.045
1259	28	44	Rotavirus Liu 2-Rotavirus Liu 2	1.879	0.052
1260	28	45	Rotavirus Liu 2-Rotavirus Liu 2	1.880	0.064
1261	29	1	Enterovirus 2 Br-Enterovirus 2 Br	1.172	-0.003
1262	29	2	Enterovirus 2 Br-Enterovirus 2 Br	1.173	0.004
1263	29	3	Enterovirus 2 Br-Enterovirus 2 Br	1.174	0.010
1264	29	4	Enterovirus 2 Br-Enterovirus 2 Br	1.173	0.014
1265	29	5	Enterovirus 2 Br-Enterovirus 2 Br	1.168	0.015
1266	29	6	Enterovirus 2 Br-Enterovirus 2 Br	1.161	0.013
1267	29	7	Enterovirus 2 Br-Enterovirus 2 Br	1.155	0.012
1268	29	8	Enterovirus 2 Br-Enterovirus 2 Br	1.152	0.014
1269	29	9	Enterovirus 2 Br-Enterovirus 2 Br	1.145	0.013
1270	29	10	Enterovirus 2 Br-Enterovirus 2 Br	1.139	0.012
1271	29	11	Enterovirus 2 Br-Enterovirus 2 Br	1.129	0.007
1272	29	12	Enterovirus 2 Br-Enterovirus 2 Br	1.120	0.004
1273	29	13	Enterovirus 2 Br-Enterovirus 2 Br	1.113	0.002
1274	29	14	Enterovirus 2 Br-Enterovirus 2 Br	1.105	-0.001
1275	29	15	Enterovirus 2 Br-Enterovirus 2 Br	1.096	-0.004
1276	29	16	Enterovirus 2 Br-Enterovirus 2 Br	1.088	-0.007
1277	29	17	Enterovirus 2 Br-Enterovirus 2 Br	1.081	-0.009
1278	29	18	Enterovirus 2 Br-Enterovirus 2 Br	1.074	-0.011
1279	29	19	Enterovirus 2 Br-Enterovirus 2 Br	1.068	-0.012
1280	29	20	Enterovirus 2 Br-Enterovirus 2 Br	1.062	-0.012
1281	29	21	Enterovirus 2 Br-Enterovirus 2 Br	1.056	-0.012
1282	29	22	Enterovirus 2 Br-Enterovirus 2 Br	1.049	-0.014
1283	29	23	Enterovirus 2 Br-Enterovirus 2 Br	1.043	-0.015
1284	29	24	Enterovirus 2 Br-Enterovirus 2 Br	1.037	-0.016
1285	29	25	Enterovirus 2 Br-Enterovirus 2 Br	1.032	-0.016
1286	29	26	Enterovirus 2 Br-Enterovirus 2 Br	1.026	-0.016
1287	29	27	Enterovirus 2 Br-Enterovirus 2 Br	1.021	-0.015
1288	29	28	Enterovirus 2 Br-Enterovirus 2 Br	1.017	-0.015
1289	29	29	Enterovirus 2 Br-Enterovirus 2 Br	1.014	-0.013
1290	29	30	Enterovirus 2 Br-Enterovirus 2 Br	1.008	-0.013
1291	29	31	Enterovirus 2 Br-Enterovirus 2 Br	1.005	-0.010
1292	29	32	Enterovirus 2 Br-Enterovirus 2 Br	1.004	-0.006
1293	29	33	Enterovirus 2 Br-Enterovirus 2 Br	0.998	-0.007
1294	29	34	Enterovirus 2 Br-Enterovirus 2 Br	0.995	-0.005
1295	29	35	Enterovirus 2 Br-Enterovirus 2 Br	0.992	-0.003
1296	29	36	Enterovirus 2 Br-Enterovirus 2 Br	0.989	-0.001
1297	29	37	Enterovirus 2 Br-Enterovirus 2 Br	0.985	0.001
1298	29	38	Enterovirus 2 Br-Enterovirus 2 Br	0.984	0.006
1299	29	39	Enterovirus 2 Br-Enterovirus 2 Br	0.983	0.010
1300	29	40	Enterovirus 2 Br-Enterovirus 2 Br	0.982	0.014
1301	29	41	Enterovirus 2 Br-Enterovirus 2 Br	0.980	0.017
1302	29	42	Enterovirus 2 Br-Enterovirus 2 Br	0.978	0.021
1303	29	43	Enterovirus 2 Br-Enterovirus 2 Br	0.975	0.023
1304	29	44	Enterovirus 2 Br-Enterovirus 2 Br	0.974	0.027
1305	29	45	Enterovirus 2 Br-Enterovirus 2 Br	0.974	0.033
1306	30	1	Hepatitis A 1-Hepatitis A 1	0.682	0.007
1307	30	2	Hepatitis A 1-Hepatitis A 1	0.682	0.008
1308	30	3	Hepatitis A 1-Hepatitis A 1	0.680	0.008
1309	30	4	Hepatitis A 1-Hepatitis A 1	0.678	0.006
1310	30	5	Hepatitis A 1-Hepatitis A 1	0.675	0.005
1311	30	6	Hepatitis A 1-Hepatitis A 1	0.674	0.004
1312	30	7	Hepatitis A 1-Hepatitis A 1	0.672	0.004
1313	30	8	Hepatitis A 1-Hepatitis A 1	0.669	0.002
1314	30	9	Hepatitis A 1-Hepatitis A 1	0.667	0.001
1315	30	10	Hepatitis A 1-Hepatitis A 1	0.665	0.001
1316	30	11	Hepatitis A 1-Hepatitis A 1	0.664	0.000
1317	30	12	Hepatitis A 1-Hepatitis A 1	0.662	0.000
1318	30	13	Hepatitis A 1-Hepatitis A 1	0.661	0.000
1319	30	14	Hepatitis A 1-Hepatitis A 1	0.660	0.000
1320	30	15	Hepatitis A 1-Hepatitis A 1	0.659	0.000
1321	30	16	Hepatitis A 1-Hepatitis A 1	0.657	-0.001
1322	30	17	Hepatitis A 1-Hepatitis A 1	0.655	-0.002
1323	30	18	Hepatitis A 1-Hepatitis A 1	0.653	-0.003
1324	30	19	Hepatitis A 1-Hepatitis A 1	0.651	-0.004
1325	30	20	Hepatitis A 1-Hepatitis A 1	0.650	-0.003
1326	30	21	Hepatitis A 1-Hepatitis A 1	0.649	-0.003
1327	30	22	Hepatitis A 1-Hepatitis A 1	0.648	-0.004
1328	30	23	Hepatitis A 1-Hepatitis A 1	0.647	-0.004
1329	30	24	Hepatitis A 1-Hepatitis A 1	0.646	-0.004
1330	30	25	Hepatitis A 1-Hepatitis A 1	0.645	-0.003
1331	30	26	Hepatitis A 1-Hepatitis A 1	0.643	-0.005
1332	30	27	Hepatitis A 1-Hepatitis A 1	0.641	-0.005
1333	30	28	Hepatitis A 1-Hepatitis A 1	0.640	-0.005
1334	30	29	Hepatitis A 1-Hepatitis A 1	0.639	-0.004
1335	30	30	Hepatitis A 1-Hepatitis A 1	0.639	-0.004
1336	30	31	Hepatitis A 1-Hepatitis A 1	0.639	-0.003
1337	30	32	Hepatitis A 1-Hepatitis A 1	0.638	-0.003
1338	30	33	Hepatitis A 1-Hepatitis A 1	0.638	-0.002
1339	30	34	Hepatitis A 1-Hepatitis A 1	0.636	-0.002
1340	30	35	Hepatitis A 1-Hepatitis A 1	0.635	-0.002
1341	30	36	Hepatitis A 1-Hepatitis A 1	0.635	-0.001
1342	30	37	Hepatitis A 1-Hepatitis A 1	0.636	0.001
1343	30	38	Hepatitis A 1-Hepatitis A 1	0.636	0.002
1344	30	39	Hepatitis A 1-Hepatitis A 1	0.636	0.003
1345	30	40	Hepatitis A 1-Hepatitis A 1	0.637	0.005
1346	30	41	Hepatitis A 1-Hepatitis A 1	0.636	0.006
1347	30	42	Hepatitis A 1-Hepatitis A 1	0.636	0.006
1348	30	43	Hepatitis A 1-Hepatitis A 1	0.636	0.007
1349	30	44	Hepatitis A 1-Hepatitis A 1	0.635	0.008
1350	30	45	Hepatitis A 1-Hepatitis A 1	0.635	0.008
1351	31	1	HEV 2-AI5IQWR	1.631	0.027
1352	31	2	HEV 2-AI5IQWR	1.635	0.040
1353	31	3	HEV 2-AI5IQWR	1.639	0.054
1354	31	4	HEV 2-AI5IQWR	1.630	0.055
1355	31	5	HEV 2-AI5IQWR	1.619	0.054
1356	31	6	HEV 2-AI5IQWR	1.604	0.048
1357	31	7	HEV 2-AI5IQWR	1.587	0.040
1358	31	8	HEV 2-AI5IQWR	1.570	0.034
1359	31	9	HEV 2-AI5IQWR	1.550	0.023
1360	31	10	HEV 2-AI5IQWR	1.530	0.013
1361	31	11	HEV 2-AI5IQWR	1.513	0.005
1362	31	12	HEV 2-AI5IQWR	1.497	-0.001
1363	31	13	HEV 2-AI5IQWR	1.477	-0.012
1364	31	14	HEV 2-AI5IQWR	1.460	-0.019
1365	31	15	HEV 2-AI5IQWR	1.444	-0.026
1366	31	16	HEV 2-AI5IQWR	1.428	-0.032
1367	31	17	HEV 2-AI5IQWR	1.414	-0.036
1368	31	18	HEV 2-AI5IQWR	1.403	-0.038
1369	31	19	HEV 2-AI5IQWR	1.395	-0.036
1370	31	20	HEV 2-AI5IQWR	1.382	-0.039
1371	31	21	HEV 2-AI5IQWR	1.372	-0.040
1372	31	22	HEV 2-AI5IQWR	1.364	-0.039
1373	31	23	HEV 2-AI5IQWR	1.356	-0.037
1374	31	24	HEV 2-AI5IQWR	1.347	-0.036
1375	31	25	HEV 2-AI5IQWR	1.337	-0.036
1376	31	26	HEV 2-AI5IQWR	1.328	-0.036
1377	31	27	HEV 2-AI5IQWR	1.323	-0.031
1378	31	28	HEV 2-AI5IQWR	1.318	-0.027
1379	31	29	HEV 2-AI5IQWR	1.307	-0.028
1380	31	30	HEV 2-AI5IQWR	1.303	-0.023
1381	31	31	HEV 2-AI5IQWR	1.301	-0.015
1382	31	32	HEV 2-AI5IQWR	1.296	-0.010
1383	31	33	HEV 2-AI5IQWR	1.288	-0.008
1384	31	34	HEV 2-AI5IQWR	1.285	-0.003
1385	31	35	HEV 2-AI5IQWR	1.279	0.001
1386	31	36	HEV 2-AI5IQWR	1.274	0.006
1387	31	37	HEV 2-AI5IQWR	1.270	0.011
1388	31	38	HEV 2-AI5IQWR	1.268	0.019
1389	31	39	HEV 2-AI5IQWR	1.266	0.026
1390	31	40	HEV 2-AI5IQWR	1.262	0.033
1391	31	41	HEV 2-AI5IQWR	1.259	0.039
1392	31	42	HEV 2-AI5IQWR	1.254	0.043
1393	31	43	HEV 2-AI5IQWR	1.252	0.051
1394	31	44	HEV 2-AI5IQWR	1.247	0.055
1395	31	45	HEV 2-AI5IQWR	1.245	0.063
1396	32	1	MS2 control-AI6RO2Z	1.645	-0.074
1397	32	2	MS2 control-AI6RO2Z	1.658	-0.048
1398	32	3	MS2 control-AI6RO2Z	1.670	-0.024
1399	32	4	MS2 control-AI6RO2Z	1.669	-0.012
1400	32	5	MS2 control-AI6RO2Z	1.671	0.001
1401	32	6	MS2 control-AI6RO2Z	1.666	0.009
1402	32	7	MS2 control-AI6RO2Z	1.656	0.011
1403	32	8	MS2 control-AI6RO2Z	1.645	0.012
1404	32	9	MS2 control-AI6RO2Z	1.630	0.009
1405	32	10	MS2 control-AI6RO2Z	1.617	0.008
1406	32	11	MS2 control-AI6RO2Z	1.603	0.007
1407	32	12	MS2 control-AI6RO2Z	1.588	0.003
1408	32	13	MS2 control-AI6RO2Z	1.574	0.002
1409	32	14	MS2 control-AI6RO2Z	1.559	-0.002
1410	32	15	MS2 control-AI6RO2Z	1.545	-0.003
1411	32	16	MS2 control-AI6RO2Z	1.532	-0.004
1412	32	17	MS2 control-AI6RO2Z	1.517	-0.006
1413	32	18	MS2 control-AI6RO2Z	1.507	-0.005
1414	32	19	MS2 control-AI6RO2Z	1.495	-0.004
1415	32	20	MS2 control-AI6RO2Z	1.483	-0.004
1416	32	21	MS2 control-AI6RO2Z	1.472	-0.003
1417	32	22	MS2 control-AI6RO2Z	1.463	0.000
1418	32	23	MS2 control-AI6RO2Z	1.452	0.001
1419	32	24	MS2 control-AI6RO2Z	1.443	0.005
1420	32	25	MS2 control-AI6RO2Z	1.438	0.011
1421	32	26	MS2 control-AI6RO2Z	1.434	0.020
1422	32	27	MS2 control-AI6RO2Z	1.431	0.029
1423	32	28	MS2 control-AI6RO2Z	1.436	0.046
1424	32	29	MS2 control-AI6RO2Z	1.448	0.071
1425	32	30	MS2 control-AI6RO2Z	1.478	0.112
1426	32	31	MS2 control-AI6RO2Z	1.524	0.171
1427	32	32	MS2 control-AI6RO2Z	1.591	0.250
1428	32	33	MS2 control-AI6RO2Z	1.680	0.351
1429	32	34	MS2 control-AI6RO2Z	1.790	0.473
1430	32	35	MS2 control-AI6RO2Z	1.929	0.624
1431	32	36	MS2 control-AI6RO2Z	2.096	0.804
1432	32	37	MS2 control-AI6RO2Z	2.284	1.004
1433	32	38	MS2 control-AI6RO2Z	2.490	1.222
1434	32	39	MS2 control-AI6RO2Z	2.695	1.439
1435	32	40	MS2 control-AI6RO2Z	2.898	1.654
1436	32	41	MS2 control-AI6RO2Z	3.083	1.851
1437	32	42	MS2 control-AI6RO2Z	3.250	2.031
1438	32	43	MS2 control-AI6RO2Z	3.388	2.180
1439	32	44	MS2 control-AI6RO2Z	3.517	2.322
1440	32	45	MS2 control-AI6RO2Z	3.612	2.429
1441	33	1	Rotarix NSP2-AI70M87	3.122	-0.116
1442	33	2	Rotarix NSP2-AI70M87	3.141	-0.079
1443	33	3	Rotarix NSP2-AI70M87	3.178	-0.023
1444	33	4	Rotarix NSP2-AI70M87	3.202	0.019
1445	33	5	Rotarix NSP2-AI70M87	3.217	0.052
1446	33	6	Rotarix NSP2-AI70M87	3.208	0.062
1447	33	7	Rotarix NSP2-AI70M87	3.185	0.057
1448	33	8	Rotarix NSP2-AI70M87	3.166	0.056
1449	33	9	Rotarix NSP2-AI70M87	3.144	0.052
1450	33	10	Rotarix NSP2-AI70M87	3.117	0.043
1451	33	11	Rotarix NSP2-AI70M87	3.090	0.034
1452	33	12	Rotarix NSP2-AI70M87	3.061	0.024
1453	33	13	Rotarix NSP2-AI70M87	3.028	0.008
1454	33	14	Rotarix NSP2-AI70M87	2.999	-0.002
1455	33	15	Rotarix NSP2-AI70M87	2.970	-0.013
1456	33	16	Rotarix NSP2-AI70M87	2.939	-0.025
1457	33	17	Rotarix NSP2-AI70M87	2.911	-0.035
1458	33	18	Rotarix NSP2-AI70M87	2.886	-0.042
1459	33	19	Rotarix NSP2-AI70M87	2.870	-0.040
1460	33	20	Rotarix NSP2-AI70M87	2.849	-0.043
1461	33	21	Rotarix NSP2-AI70M87	2.828	-0.046
1462	33	22	Rotarix NSP2-AI70M87	2.805	-0.050
1463	33	23	Rotarix NSP2-AI70M87	2.784	-0.053
1464	33	24	Rotarix NSP2-AI70M87	2.770	-0.049
1465	33	25	Rotarix NSP2-AI70M87	2.757	-0.044
1466	33	26	Rotarix NSP2-AI70M87	2.738	-0.045
1467	33	27	Rotarix NSP2-AI70M87	2.720	-0.045
1468	33	28	Rotarix NSP2-AI70M87	2.704	-0.042
1469	33	29	Rotarix NSP2-AI70M87	2.686	-0.042
1470	33	30	Rotarix NSP2-AI70M87	2.678	-0.032
1471	33	31	Rotarix NSP2-AI70M87	2.670	-0.022
1472	33	32	Rotarix NSP2-AI70M87	2.651	-0.022
1473	33	33	Rotarix NSP2-AI70M87	2.639	-0.016
1474	33	34	Rotarix NSP2-AI70M87	2.625	-0.011
1475	33	35	Rotarix NSP2-AI70M87	2.613	-0.005
1476	33	36	Rotarix NSP2-AI70M87	2.605	0.005
1477	33	37	Rotarix NSP2-AI70M87	2.595	0.013
1478	33	38	Rotarix NSP2-AI70M87	2.585	0.021
1479	33	39	Rotarix NSP2-AI70M87	2.572	0.026
1480	33	40	Rotarix NSP2-AI70M87	2.564	0.037
1481	33	41	Rotarix NSP2-AI70M87	2.558	0.048
1482	33	42	Rotarix NSP2-AI70M87	2.547	0.056
1483	33	43	Rotarix NSP2-AI70M87	2.534	0.061
1484	33	44	Rotarix NSP2-AI70M87	2.531	0.077
1485	33	45	Rotarix NSP2-AI70M87	2.528	0.091
1486	34	1	CMV br-CMV br	0.662	-0.012
1487	34	2	CMV br-CMV br	0.669	-0.003
1488	34	3	CMV br-CMV br	0.675	0.004
1489	34	4	CMV br-CMV br	0.677	0.007
1490	34	5	CMV br-CMV br	0.677	0.008
1491	34	6	CMV br-CMV br	0.679	0.011
1492	34	7	CMV br-CMV br	0.678	0.011
1493	34	8	CMV br-CMV br	0.675	0.010
1494	34	9	CMV br-CMV br	0.672	0.008
1495	34	10	CMV br-CMV br	0.670	0.007
1496	34	11	CMV br-CMV br	0.667	0.005
1497	34	12	CMV br-CMV br	0.665	0.004
1498	34	13	CMV br-CMV br	0.663	0.003
1499	34	14	CMV br-CMV br	0.658	-0.001
1500	34	15	CMV br-CMV br	0.655	-0.002
1501	34	16	CMV br-CMV br	0.653	-0.004
1502	34	17	CMV br-CMV br	0.649	-0.006
1503	34	18	CMV br-CMV br	0.645	-0.009
1504	34	19	CMV br-CMV br	0.643	-0.010
1505	34	20	CMV br-CMV br	0.641	-0.011
1506	34	21	CMV br-CMV br	0.638	-0.012
1507	34	22	CMV br-CMV br	0.638	-0.011
1508	34	23	CMV br-CMV br	0.638	-0.010
1509	34	24	CMV br-CMV br	0.637	-0.010
1510	34	25	CMV br-CMV br	0.636	-0.010
1511	34	26	CMV br-CMV br	0.635	-0.010
1512	34	27	CMV br-CMV br	0.636	-0.008
1513	34	28	CMV br-CMV br	0.636	-0.007
1514	34	29	CMV br-CMV br	0.634	-0.007
1515	34	30	CMV br-CMV br	0.633	-0.007
1516	34	31	CMV br-CMV br	0.634	-0.005
1517	34	32	CMV br-CMV br	0.636	-0.002
1518	34	33	CMV br-CMV br	0.635	-0.001
1519	34	34	CMV br-CMV br	0.634	-0.001
1520	34	35	CMV br-CMV br	0.633	-0.001
1521	34	36	CMV br-CMV br	0.633	-0.001
1522	34	37	CMV br-CMV br	0.635	0.003
1523	34	38	CMV br-CMV br	0.636	0.005
1524	34	39	CMV br-CMV br	0.636	0.006
1525	34	40	CMV br-CMV br	0.636	0.007
1526	34	41	CMV br-CMV br	0.638	0.010
1527	34	42	CMV br-CMV br	0.638	0.012
1528	34	43	CMV br-CMV br	0.638	0.013
1529	34	44	CMV br-CMV br	0.637	0.013
1530	34	45	CMV br-CMV br	0.637	0.014
1531	35	1	IC Rnase P-AI89LFF	1.273	0.025
1532	35	2	IC Rnase P-AI89LFF	1.270	0.028
1533	35	3	IC Rnase P-AI89LFF	1.269	0.033
1534	35	4	IC Rnase P-AI89LFF	1.269	0.038
1535	35	5	IC Rnase P-AI89LFF	1.264	0.039
1536	35	6	IC Rnase P-AI89LFF	1.255	0.035
1537	35	7	IC Rnase P-AI89LFF	1.242	0.028
1538	35	8	IC Rnase P-AI89LFF	1.228	0.019
1539	35	9	IC Rnase P-AI89LFF	1.216	0.013
1540	35	10	IC Rnase P-AI89LFF	1.204	0.006
1541	35	11	IC Rnase P-AI89LFF	1.192	0.000
1542	35	12	IC Rnase P-AI89LFF	1.184	-0.003
1543	35	13	IC Rnase P-AI89LFF	1.173	-0.008
1544	35	14	IC Rnase P-AI89LFF	1.162	-0.013
1545	35	15	IC Rnase P-AI89LFF	1.153	-0.017
1546	35	16	IC Rnase P-AI89LFF	1.143	-0.022
1547	35	17	IC Rnase P-AI89LFF	1.139	-0.020
1548	35	18	IC Rnase P-AI89LFF	1.131	-0.023
1549	35	19	IC Rnase P-AI89LFF	1.122	-0.026
1550	35	20	IC Rnase P-AI89LFF	1.115	-0.027
1551	35	21	IC Rnase P-AI89LFF	1.112	-0.025
1552	35	22	IC Rnase P-AI89LFF	1.108	-0.023
1553	35	23	IC Rnase P-AI89LFF	1.102	-0.024
1554	35	24	IC Rnase P-AI89LFF	1.096	-0.024
1555	35	25	IC Rnase P-AI89LFF	1.094	-0.021
1556	35	26	IC Rnase P-AI89LFF	1.090	-0.020
1557	35	27	IC Rnase P-AI89LFF	1.085	-0.019
1558	35	28	IC Rnase P-AI89LFF	1.079	-0.020
1559	35	29	IC Rnase P-AI89LFF	1.075	-0.018
1560	35	30	IC Rnase P-AI89LFF	1.072	-0.016
1561	35	31	IC Rnase P-AI89LFF	1.070	-0.012
1562	35	32	IC Rnase P-AI89LFF	1.069	-0.007
1563	35	33	IC Rnase P-AI89LFF	1.066	-0.004
1564	35	34	IC Rnase P-AI89LFF	1.062	-0.003
1565	35	35	IC Rnase P-AI89LFF	1.061	0.001
1566	35	36	IC Rnase P-AI89LFF	1.057	0.003
1567	35	37	IC Rnase P-AI89LFF	1.056	0.008
1568	35	38	IC Rnase P-AI89LFF	1.056	0.013
1569	35	39	IC Rnase P-AI89LFF	1.054	0.016
1570	35	40	IC Rnase P-AI89LFF	1.052	0.020
1571	35	41	IC Rnase P-AI89LFF	1.050	0.024
1572	35	42	IC Rnase P-AI89LFF	1.049	0.028
1573	35	43	IC Rnase P-AI89LFF	1.047	0.032
1574	35	44	IC Rnase P-AI89LFF	1.047	0.037
1575	35	45	IC Rnase P-AI89LFF	1.049	0.045
1576	36	1	Salmonella hil A-Salmonella hil A	1.301	-0.054
1577	36	2	Salmonella hil A-Salmonella hil A	1.313	-0.035
1578	36	3	Salmonella hil A-Salmonella hil A	1.333	-0.008
1579	36	4	Salmonella hil A-Salmonella hil A	1.344	0.008
1580	36	5	Salmonella hil A-Salmonella hil A	1.349	0.019
1581	36	6	Salmonella hil A-Salmonella hil A	1.347	0.024
1582	36	7	Salmonella hil A-Salmonella hil A	1.343	0.026
1583	36	8	Salmonella hil A-Salmonella hil A	1.336	0.026
1584	36	9	Salmonella hil A-Salmonella hil A	1.328	0.024
1585	36	10	Salmonella hil A-Salmonella hil A	1.321	0.023
1586	36	11	Salmonella hil A-Salmonella hil A	1.311	0.019
1587	36	12	Salmonella hil A-Salmonella hil A	1.299	0.013
1588	36	13	Salmonella hil A-Salmonella hil A	1.287	0.008
1589	36	14	Salmonella hil A-Salmonella hil A	1.278	0.005
1590	36	15	Salmonella hil A-Salmonella hil A	1.266	-0.001
1591	36	16	Salmonella hil A-Salmonella hil A	1.254	-0.006
1592	36	17	Salmonella hil A-Salmonella hil A	1.245	-0.010
1593	36	18	Salmonella hil A-Salmonella hil A	1.235	-0.013
1594	36	19	Salmonella hil A-Salmonella hil A	1.225	-0.017
1595	36	20	Salmonella hil A-Salmonella hil A	1.217	-0.019
1596	36	21	Salmonella hil A-Salmonella hil A	1.208	-0.021
1597	36	22	Salmonella hil A-Salmonella hil A	1.202	-0.021
1598	36	23	Salmonella hil A-Salmonella hil A	1.193	-0.024
1599	36	24	Salmonella hil A-Salmonella hil A	1.185	-0.025
1600	36	25	Salmonella hil A-Salmonella hil A	1.179	-0.025
1601	36	26	Salmonella hil A-Salmonella hil A	1.172	-0.026
1602	36	27	Salmonella hil A-Salmonella hil A	1.166	-0.026
1603	36	28	Salmonella hil A-Salmonella hil A	1.162	-0.023
1604	36	29	Salmonella hil A-Salmonella hil A	1.157	-0.022
1605	36	30	Salmonella hil A-Salmonella hil A	1.150	-0.023
1606	36	31	Salmonella hil A-Salmonella hil A	1.146	-0.020
1607	36	32	Salmonella hil A-Salmonella hil A	1.142	-0.019
1608	36	33	Salmonella hil A-Salmonella hil A	1.138	-0.016
1609	36	34	Salmonella hil A-Salmonella hil A	1.134	-0.014
1610	36	35	Salmonella hil A-Salmonella hil A	1.131	-0.010
1611	36	36	Salmonella hil A-Salmonella hil A	1.131	-0.005
1612	36	37	Salmonella hil A-Salmonella hil A	1.130	0.001
1613	36	38	Salmonella hil A-Salmonella hil A	1.131	0.008
1614	36	39	Salmonella hil A-Salmonella hil A	1.132	0.015
1615	36	40	Salmonella hil A-Salmonella hil A	1.132	0.022
1616	36	41	Salmonella hil A-Salmonella hil A	1.132	0.028
1617	36	42	Salmonella hil A-Salmonella hil A	1.133	0.035
1618	36	43	Salmonella hil A-Salmonella hil A	1.134	0.043
1619	36	44	Salmonella hil A-Salmonella hil A	1.136	0.050
1620	36	45	Salmonella hil A-Salmonella hil A	1.133	0.054
1621	37	1	Shigella ipa H-AIAA0K8	1.205	-0.145
1622	37	2	Shigella ipa H-AIAA0K8	1.224	-0.121
1623	37	3	Shigella ipa H-AIAA0K8	1.250	-0.090
1624	37	4	Shigella ipa H-AIAA0K8	1.272	-0.064
1625	37	5	Shigella ipa H-AIAA0K8	1.294	-0.037
1626	37	6	Shigella ipa H-AIAA0K8	1.313	-0.012
1627	37	7	Shigella ipa H-AIAA0K8	1.327	0.006
1628	37	8	Shigella ipa H-AIAA0K8	1.334	0.018
1629	37	9	Shigella ipa H-AIAA0K8	1.338	0.027
1630	37	10	Shigella ipa H-AIAA0K8	1.337	0.030
1631	37	11	Shigella ipa H-AIAA0K8	1.333	0.031
1632	37	12	Shigella ipa H-AIAA0K8	1.326	0.029
1633	37	13	Shigella ipa H-AIAA0K8	1.319	0.028
1634	37	14	Shigella ipa H-AIAA0K8	1.310	0.024
1635	37	15	Shigella ipa H-AIAA0K8	1.302	0.020
1636	37	16	Shigella ipa H-AIAA0K8	1.295	0.018
1637	37	17	Shigella ipa H-AIAA0K8	1.288	0.016
1638	37	18	Shigella ipa H-AIAA0K8	1.283	0.016
1639	37	19	Shigella ipa H-AIAA0K8	1.275	0.013
1640	37	20	Shigella ipa H-AIAA0K8	1.266	0.009
1641	37	21	Shigella ipa H-AIAA0K8	1.260	0.007
1642	37	22	Shigella ipa H-AIAA0K8	1.253	0.006
1643	37	23	Shigella ipa H-AIAA0K8	1.246	0.004
1644	37	24	Shigella ipa H-AIAA0K8	1.239	0.002
1645	37	25	Shigella ipa H-AIAA0K8	1.231	-0.001
1646	37	26	Shigella ipa H-AIAA0K8	1.224	-0.004
1647	37	27	Shigella ipa H-AIAA0K8	1.219	-0.004
1648	37	28	Shigella ipa H-AIAA0K8	1.213	-0.005
1649	37	29	Shigella ipa H-AIAA0K8	1.208	-0.005
1650	37	30	Shigella ipa H-AIAA0K8	1.200	-0.008
1651	37	31	Shigella ipa H-AIAA0K8	1.194	-0.009
1652	37	32	Shigella ipa H-AIAA0K8	1.189	-0.009
1653	37	33	Shigella ipa H-AIAA0K8	1.184	-0.009
1654	37	34	Shigella ipa H-AIAA0K8	1.178	-0.010
1655	37	35	Shigella ipa H-AIAA0K8	1.173	-0.011
1656	37	36	Shigella ipa H-AIAA0K8	1.170	-0.009
1657	37	37	Shigella ipa H-AIAA0K8	1.165	-0.009
1658	37	38	Shigella ipa H-AIAA0K8	1.162	-0.007
1659	37	39	Shigella ipa H-AIAA0K8	1.159	-0.005
1660	37	40	Shigella ipa H-AIAA0K8	1.156	-0.003
1661	37	41	Shigella ipa H-AIAA0K8	1.151	-0.003
1662	37	42	Shigella ipa H-AIAA0K8	1.149	0.000
1663	37	43	Shigella ipa H-AIAA0K8	1.147	0.002
1664	37	44	Shigella ipa H-AIAA0K8	1.145	0.005
1665	37	45	Shigella ipa H-AIAA0K8	1.144	0.009
1666	38	1	Enteroagg E. coli-AIBJYRG	1.331	-0.013
1667	38	2	Enteroagg E. coli-AIBJYRG	1.335	-0.001
1668	38	3	Enteroagg E. coli-AIBJYRG	1.349	0.019
1669	38	4	Enteroagg E. coli-AIBJYRG	1.348	0.026
1670	38	5	Enteroagg E. coli-AIBJYRG	1.345	0.030
1671	38	6	Enteroagg E. coli-AIBJYRG	1.338	0.030
1672	38	7	Enteroagg E. coli-AIBJYRG	1.329	0.028
1673	38	8	Enteroagg E. coli-AIBJYRG	1.315	0.021
1674	38	9	Enteroagg E. coli-AIBJYRG	1.301	0.013
1675	38	10	Enteroagg E. coli-AIBJYRG	1.288	0.008
1676	38	11	Enteroagg E. coli-AIBJYRG	1.276	0.002
1677	38	12	Enteroagg E. coli-AIBJYRG	1.265	-0.002
1678	38	13	Enteroagg E. coli-AIBJYRG	1.253	-0.006
1679	38	14	Enteroagg E. coli-AIBJYRG	1.242	-0.010
1680	38	15	Enteroagg E. coli-AIBJYRG	1.231	-0.014
1681	38	16	Enteroagg E. coli-AIBJYRG	1.223	-0.015
1682	38	17	Enteroagg E. coli-AIBJYRG	1.215	-0.016
1683	38	18	Enteroagg E. coli-AIBJYRG	1.205	-0.019
1684	38	19	Enteroagg E. coli-AIBJYRG	1.196	-0.020
1685	38	20	Enteroagg E. coli-AIBJYRG	1.190	-0.020
1686	38	21	Enteroagg E. coli-AIBJYRG	1.181	-0.022
1687	38	22	Enteroagg E. coli-AIBJYRG	1.174	-0.022
1688	38	23	Enteroagg E. coli-AIBJYRG	1.168	-0.021
1689	38	24	Enteroagg E. coli-AIBJYRG	1.161	-0.021
1690	38	25	Enteroagg E. coli-AIBJYRG	1.155	-0.019
1691	38	26	Enteroagg E. coli-AIBJYRG	1.147	-0.020
1692	38	27	Enteroagg E. coli-AIBJYRG	1.142	-0.019
1693	38	28	Enteroagg E. coli-AIBJYRG	1.138	-0.016
1694	38	29	Enteroagg E. coli-AIBJYRG	1.131	-0.016
1695	38	30	Enteroagg E. coli-AIBJYRG	1.125	-0.014
1696	38	31	Enteroagg E. coli-AIBJYRG	1.122	-0.010
1697	38	32	Enteroagg E. coli-AIBJYRG	1.117	-0.008
1698	38	33	Enteroagg E. coli-AIBJYRG	1.110	-0.008
1699	38	34	Enteroagg E. coli-AIBJYRG	1.106	-0.005
1700	38	35	Enteroagg E. coli-AIBJYRG	1.103	-0.001
1701	38	36	Enteroagg E. coli-AIBJYRG	1.101	0.004
1702	38	37	Enteroagg E. coli-AIBJYRG	1.099	0.009
1703	38	38	Enteroagg E. coli-AIBJYRG	1.094	0.012
1704	38	39	Enteroagg E. coli-AIBJYRG	1.092	0.016
1705	38	40	Enteroagg E. coli-AIBJYRG	1.086	0.017
1706	38	41	Enteroagg E. coli-AIBJYRG	1.082	0.020
1707	38	42	Enteroagg E. coli-AIBJYRG	1.080	0.025
1708	38	43	Enteroagg E. coli-AIBJYRG	1.076	0.028
1709	38	44	Enteroagg E. coli-AIBJYRG	1.073	0.032
1710	38	45	Enteroagg E. coli-AIBJYRG	1.072	0.038
1711	39	1	Campy jejuni-AICSWXO	3.680	0.040
1712	39	2	Campy jejuni-AICSWXO	3.681	0.066
1713	39	3	Campy jejuni-AICSWXO	3.654	0.063
1714	39	4	Campy jejuni-AICSWXO	3.628	0.061
1715	39	5	Campy jejuni-AICSWXO	3.606	0.064
1716	39	6	Campy jejuni-AICSWXO	3.586	0.069
1717	39	7	Campy jejuni-AICSWXO	3.554	0.061
1718	39	8	Campy jejuni-AICSWXO	3.518	0.049
1719	39	9	Campy jejuni-AICSWXO	3.480	0.036
1720	39	10	Campy jejuni-AICSWXO	3.453	0.034
1721	39	11	Campy jejuni-AICSWXO	3.423	0.028
1722	39	12	Campy jejuni-AICSWXO	3.384	0.014
1723	39	13	Campy jejuni-AICSWXO	3.342	-0.004
1724	39	14	Campy jejuni-AICSWXO	3.306	-0.015
1725	39	15	Campy jejuni-AICSWXO	3.275	-0.022
1726	39	16	Campy jejuni-AICSWXO	3.246	-0.027
1727	39	17	Campy jejuni-AICSWXO	3.206	-0.042
1728	39	18	Campy jejuni-AICSWXO	3.175	-0.049
1729	39	19	Campy jejuni-AICSWXO	3.152	-0.047
1730	39	20	Campy jejuni-AICSWXO	3.120	-0.054
1731	39	21	Campy jejuni-AICSWXO	3.094	-0.055
1732	39	22	Campy jejuni-AICSWXO	3.061	-0.064
1733	39	23	Campy jejuni-AICSWXO	3.033	-0.068
1734	39	24	Campy jejuni-AICSWXO	3.010	-0.066
1735	39	25	Campy jejuni-AICSWXO	2.985	-0.067
1736	39	26	Campy jejuni-AICSWXO	2.965	-0.062
1737	39	27	Campy jejuni-AICSWXO	2.946	-0.056
1738	39	28	Campy jejuni-AICSWXO	2.925	-0.053
1739	39	29	Campy jejuni-AICSWXO	2.909	-0.044
1740	39	30	Campy jejuni-AICSWXO	2.886	-0.042
1741	39	31	Campy jejuni-AICSWXO	2.866	-0.039
1742	39	32	Campy jejuni-AICSWXO	2.848	-0.032
1743	39	33	Campy jejuni-AICSWXO	2.829	-0.026
1744	39	34	Campy jejuni-AICSWXO	2.813	-0.017
1745	39	35	Campy jejuni-AICSWXO	2.800	-0.007
1746	39	36	Campy jejuni-AICSWXO	2.788	0.007
1747	39	37	Campy jejuni-AICSWXO	2.774	0.017
1748	39	38	Campy jejuni-AICSWXO	2.763	0.030
1749	39	39	Campy jejuni-AICSWXO	2.752	0.044
1750	39	40	Campy jejuni-AICSWXO	2.734	0.051
1751	39	41	Campy jejuni-AICSWXO	2.720	0.061
1752	39	42	Campy jejuni-AICSWXO	2.709	0.075
1753	39	43	Campy jejuni-AICSWXO	2.700	0.090
1754	39	44	Campy jejuni-AICSWXO	2.689	0.104
1755	39	45	Campy jejuni-AICSWXO	2.686	0.126
1756	40	1	Campy coli-AID1U3W	1.665	0.047
1757	40	2	Campy coli-AID1U3W	1.668	0.053
1758	40	3	Campy coli-AID1U3W	1.660	0.049
1759	40	4	Campy coli-AID1U3W	1.653	0.046
1760	40	5	Campy coli-AID1U3W	1.647	0.043
1761	40	6	Campy coli-AID1U3W	1.642	0.042
1762	40	7	Campy coli-AID1U3W	1.636	0.040
1763	40	8	Campy coli-AID1U3W	1.632	0.039
1764	40	9	Campy coli-AID1U3W	1.627	0.038
1765	40	10	Campy coli-AID1U3W	1.605	0.020
1766	40	11	Campy coli-AID1U3W	1.555	-0.027
1767	40	12	Campy coli-AID1U3W	1.538	-0.040
1768	40	13	Campy coli-AID1U3W	1.533	-0.042
1769	40	14	Campy coli-AID1U3W	1.532	-0.039
1770	40	15	Campy coli-AID1U3W	1.529	-0.038
1771	40	16	Campy coli-AID1U3W	1.525	-0.039
1772	40	17	Campy coli-AID1U3W	1.521	-0.039
1773	40	18	Campy coli-AID1U3W	1.520	-0.036
1774	40	19	Campy coli-AID1U3W	1.519	-0.034
1775	40	20	Campy coli-AID1U3W	1.523	-0.027
1776	40	21	Campy coli-AID1U3W	1.526	-0.019
1777	40	22	Campy coli-AID1U3W	1.528	-0.014
1778	40	23	Campy coli-AID1U3W	1.526	-0.012
1779	40	24	Campy coli-AID1U3W	1.522	-0.013
1780	40	25	Campy coli-AID1U3W	1.519	-0.012
1781	40	26	Campy coli-AID1U3W	1.517	-0.010
1782	40	27	Campy coli-AID1U3W	1.516	-0.008
1783	40	28	Campy coli-AID1U3W	1.512	-0.009
1784	40	29	Campy coli-AID1U3W	1.510	-0.007
1785	40	30	Campy coli-AID1U3W	1.507	-0.006
1786	40	31	Campy coli-AID1U3W	1.506	-0.004
1787	40	32	Campy coli-AID1U3W	1.502	-0.004
1788	40	33	Campy coli-AID1U3W	1.501	-0.001
1789	40	34	Campy coli-AID1U3W	1.501	0.002
1790	40	35	Campy coli-AID1U3W	1.499	0.004
1791	40	36	Campy coli-AID1U3W	1.499	0.007
1792	40	37	Campy coli-AID1U3W	1.499	0.011
1793	40	38	Campy coli-AID1U3W	1.498	0.013
1794	40	39	Campy coli-AID1U3W	1.495	0.015
1795	40	40	Campy coli-AID1U3W	1.495	0.017
1796	40	41	Campy coli-AID1U3W	1.493	0.019
1797	40	42	Campy coli-AID1U3W	1.493	0.022
1798	40	43	Campy coli-AID1U3W	1.491	0.024
1799	40	44	Campy coli-AID1U3W	1.491	0.028
1800	40	45	Campy coli-AID1U3W	1.490	0.030
1801	41	1	Yersinia enterocolitica-AIFAS94	1.859	-0.052
1802	41	2	Yersinia enterocolitica-AIFAS94	1.895	-0.004
1803	41	3	Yersinia enterocolitica-AIFAS94	1.940	0.053
1804	41	4	Yersinia enterocolitica-AIFAS94	1.965	0.090
1805	41	5	Yersinia enterocolitica-AIFAS94	1.967	0.104
1806	41	6	Yersinia enterocolitica-AIFAS94	1.946	0.096
1807	41	7	Yersinia enterocolitica-AIFAS94	1.912	0.075
1808	41	8	Yersinia enterocolitica-AIFAS94	1.879	0.053
1809	41	9	Yersinia enterocolitica-AIFAS94	1.844	0.030
1810	41	10	Yersinia enterocolitica-AIFAS94	1.810	0.009
1811	41	11	Yersinia enterocolitica-AIFAS94	1.783	-0.007
1812	41	12	Yersinia enterocolitica-AIFAS94	1.757	-0.021
1813	41	13	Yersinia enterocolitica-AIFAS94	1.736	-0.029
1814	41	14	Yersinia enterocolitica-AIFAS94	1.712	-0.041
1815	41	15	Yersinia enterocolitica-AIFAS94	1.695	-0.046
1816	41	16	Yersinia enterocolitica-AIFAS94	1.679	-0.050
1817	41	17	Yersinia enterocolitica-AIFAS94	1.662	-0.055
1818	41	18	Yersinia enterocolitica-AIFAS94	1.647	-0.057
1819	41	19	Yersinia enterocolitica-AIFAS94	1.634	-0.058
1820	41	20	Yersinia enterocolitica-AIFAS94	1.622	-0.059
1821	41	21	Yersinia enterocolitica-AIFAS94	1.611	-0.057
1822	41	22	Yersinia enterocolitica-AIFAS94	1.600	-0.056
1823	41	23	Yersinia enterocolitica-AIFAS94	1.590	-0.053
1824	41	24	Yersinia enterocolitica-AIFAS94	1.579	-0.053
1825	41	25	Yersinia enterocolitica-AIFAS94	1.571	-0.049
1826	41	26	Yersinia enterocolitica-AIFAS94	1.564	-0.043
1827	41	27	Yersinia enterocolitica-AIFAS94	1.555	-0.040
1828	41	28	Yersinia enterocolitica-AIFAS94	1.548	-0.035
1829	41	29	Yersinia enterocolitica-AIFAS94	1.538	-0.033
1830	41	30	Yersinia enterocolitica-AIFAS94	1.531	-0.028
1831	41	31	Yersinia enterocolitica-AIFAS94	1.524	-0.022
1832	41	32	Yersinia enterocolitica-AIFAS94	1.519	-0.015
1833	41	33	Yersinia enterocolitica-AIFAS94	1.513	-0.009
1834	41	34	Yersinia enterocolitica-AIFAS94	1.507	-0.003
1835	41	35	Yersinia enterocolitica-AIFAS94	1.502	0.004
1836	41	36	Yersinia enterocolitica-AIFAS94	1.497	0.012
1837	41	37	Yersinia enterocolitica-AIFAS94	1.494	0.020
1838	41	38	Yersinia enterocolitica-AIFAS94	1.489	0.028
1839	41	39	Yersinia enterocolitica-AIFAS94	1.485	0.036
1840	41	40	Yersinia enterocolitica-AIFAS94	1.480	0.043
1841	41	41	Yersinia enterocolitica-AIFAS94	1.478	0.053
1842	41	42	Yersinia enterocolitica-AIFAS94	1.477	0.064
1843	41	43	Yersinia enterocolitica-AIFAS94	1.470	0.069
1844	41	44	Yersinia enterocolitica-AIFAS94	1.466	0.078
1845	41	45	Yersinia enterocolitica-AIFAS94	1.469	0.093
1846	42	1	Bacterial 16S-Bacterial 16S	1.123	-0.030
1847	42	2	Bacterial 16S-Bacterial 16S	1.131	-0.022
1848	42	3	Bacterial 16S-Bacterial 16S	1.146	-0.007
1849	42	4	Bacterial 16S-Bacterial 16S	1.160	0.007
1850	42	5	Bacterial 16S-Bacterial 16S	1.179	0.026
1851	42	6	Bacterial 16S-Bacterial 16S	1.208	0.055
1852	42	7	Bacterial 16S-Bacterial 16S	1.258	0.105
1853	42	8	Bacterial 16S-Bacterial 16S	1.338	0.185
1854	42	9	Bacterial 16S-Bacterial 16S	1.462	0.309
1855	42	10	Bacterial 16S-Bacterial 16S	1.630	0.477
1856	42	11	Bacterial 16S-Bacterial 16S	1.839	0.686
1857	42	12	Bacterial 16S-Bacterial 16S	2.074	0.921
1858	42	13	Bacterial 16S-Bacterial 16S	2.322	1.169
1859	42	14	Bacterial 16S-Bacterial 16S	2.569	1.416
1860	42	15	Bacterial 16S-Bacterial 16S	2.814	1.661
1861	42	16	Bacterial 16S-Bacterial 16S	3.046	1.893
1862	42	17	Bacterial 16S-Bacterial 16S	3.269	2.116
1863	42	18	Bacterial 16S-Bacterial 16S	3.475	2.322
1864	42	19	Bacterial 16S-Bacterial 16S	3.645	2.492
1865	42	20	Bacterial 16S-Bacterial 16S	3.813	2.660
1866	42	21	Bacterial 16S-Bacterial 16S	3.955	2.802
1867	42	22	Bacterial 16S-Bacterial 16S	4.083	2.930
1868	42	23	Bacterial 16S-Bacterial 16S	4.195	3.042
1869	42	24	Bacterial 16S-Bacterial 16S	4.295	3.142
1870	42	25	Bacterial 16S-Bacterial 16S	4.384	3.231
1871	42	26	Bacterial 16S-Bacterial 16S	4.459	3.306
1872	42	27	Bacterial 16S-Bacterial 16S	4.520	3.367
1873	42	28	Bacterial 16S-Bacterial 16S	4.574	3.421
1874	42	29	Bacterial 16S-Bacterial 16S	4.615	3.462
1875	42	30	Bacterial 16S-Bacterial 16S	4.649	3.496
1876	42	31	Bacterial 16S-Bacterial 16S	4.683	3.530
1877	42	32	Bacterial 16S-Bacterial 16S	4.714	3.561
1878	42	33	Bacterial 16S-Bacterial 16S	4.743	3.590
1879	42	34	Bacterial 16S-Bacterial 16S	4.766	3.613
1880	42	35	Bacterial 16S-Bacterial 16S	4.775	3.622
1881	42	36	Bacterial 16S-Bacterial 16S	4.782	3.629
1882	42	37	Bacterial 16S-Bacterial 16S	4.798	3.645
1883	42	38	Bacterial 16S-Bacterial 16S	4.805	3.652
1884	42	39	Bacterial 16S-Bacterial 16S	4.806	3.653
1885	42	40	Bacterial 16S-Bacterial 16S	4.814	3.661
1886	42	41	Bacterial 16S-Bacterial 16S	4.815	3.662
1887	42	42	Bacterial 16S-Bacterial 16S	4.805	3.652
1888	42	43	Bacterial 16S-Bacterial 16S	4.809	3.656
1889	42	44	Bacterial 16S-Bacterial 16S	4.812	3.659
1890	42	45	Bacterial 16S-Bacterial 16S	4.804	3.651
1891	43	1	Aeromonas hydrophilia-Aeromonas hydrophilia	2.223	-0.091
1892	43	2	Aeromonas hydrophilia-Aeromonas hydrophilia	2.250	-0.049
1893	43	3	Aeromonas hydrophilia-Aeromonas hydrophilia	2.281	-0.004
1894	43	4	Aeromonas hydrophilia-Aeromonas hydrophilia	2.291	0.019
1895	43	5	Aeromonas hydrophilia-Aeromonas hydrophilia	2.286	0.028
1896	43	6	Aeromonas hydrophilia-Aeromonas hydrophilia	2.274	0.031
1897	43	7	Aeromonas hydrophilia-Aeromonas hydrophilia	2.262	0.032
1898	43	8	Aeromonas hydrophilia-Aeromonas hydrophilia	2.246	0.030
1899	43	9	Aeromonas hydrophilia-Aeromonas hydrophilia	2.224	0.022
1900	43	10	Aeromonas hydrophilia-Aeromonas hydrophilia	2.206	0.019
1901	43	11	Aeromonas hydrophilia-Aeromonas hydrophilia	2.188	0.015
1902	43	12	Aeromonas hydrophilia-Aeromonas hydrophilia	2.170	0.011
1903	43	13	Aeromonas hydrophilia-Aeromonas hydrophilia	2.151	0.006
1904	43	14	Aeromonas hydrophilia-Aeromonas hydrophilia	2.134	0.002
1905	43	15	Aeromonas hydrophilia-Aeromonas hydrophilia	2.115	-0.002
1906	43	16	Aeromonas hydrophilia-Aeromonas hydrophilia	2.093	-0.011
1907	43	17	Aeromonas hydrophilia-Aeromonas hydrophilia	2.074	-0.015
1908	43	18	Aeromonas hydrophilia-Aeromonas hydrophilia	2.056	-0.020
1909	43	19	Aeromonas hydrophilia-Aeromonas hydrophilia	2.040	-0.022
1910	43	20	Aeromonas hydrophilia-Aeromonas hydrophilia	2.021	-0.026
1911	43	21	Aeromonas hydrophilia-Aeromonas hydrophilia	2.009	-0.025
1912	43	22	Aeromonas hydrophilia-Aeromonas hydrophilia	1.995	-0.024
1913	43	23	Aeromonas hydrophilia-Aeromonas hydrophilia	1.978	-0.028
1914	43	24	Aeromonas hydrophilia-Aeromonas hydrophilia	1.961	-0.030
1915	43	25	Aeromonas hydrophilia-Aeromonas hydrophilia	1.951	-0.026
1916	43	26	Aeromonas hydrophilia-Aeromonas hydrophilia	1.935	-0.028
1917	43	27	Aeromonas hydrophilia-Aeromonas hydrophilia	1.923	-0.027
1918	43	28	Aeromonas hydrophilia-Aeromonas hydrophilia	1.907	-0.028
1919	43	29	Aeromonas hydrophilia-Aeromonas hydrophilia	1.894	-0.027
1920	43	30	Aeromonas hydrophilia-Aeromonas hydrophilia	1.885	-0.022
1921	43	31	Aeromonas hydrophilia-Aeromonas hydrophilia	1.872	-0.021
1922	43	32	Aeromonas hydrophilia-Aeromonas hydrophilia	1.862	-0.018
1923	43	33	Aeromonas hydrophilia-Aeromonas hydrophilia	1.855	-0.010
1924	43	34	Aeromonas hydrophilia-Aeromonas hydrophilia	1.842	-0.009
1925	43	35	Aeromonas hydrophilia-Aeromonas hydrophilia	1.831	-0.006
1926	43	36	Aeromonas hydrophilia-Aeromonas hydrophilia	1.824	0.001
1927	43	37	Aeromonas hydrophilia-Aeromonas hydrophilia	1.816	0.007
1928	43	38	Aeromonas hydrophilia-Aeromonas hydrophilia	1.808	0.013
1929	43	39	Aeromonas hydrophilia-Aeromonas hydrophilia	1.802	0.021
1930	43	40	Aeromonas hydrophilia-Aeromonas hydrophilia	1.791	0.024
1931	43	41	Aeromonas hydrophilia-Aeromonas hydrophilia	1.780	0.027
1932	43	42	Aeromonas hydrophilia-Aeromonas hydrophilia	1.771	0.032
1933	43	43	Aeromonas hydrophilia-Aeromonas hydrophilia	1.764	0.039
1934	43	44	Aeromonas hydrophilia-Aeromonas hydrophilia	1.763	0.052
1935	43	45	Aeromonas hydrophilia-Aeromonas hydrophilia	1.761	0.064
1936	44	1	V cholerae-AIGJRGC	1.479	-0.011
1937	44	2	V cholerae-AIGJRGC	1.486	0.006
1938	44	3	V cholerae-AIGJRGC	1.503	0.032
1939	44	4	V cholerae-AIGJRGC	1.508	0.045
1940	44	5	V cholerae-AIGJRGC	1.502	0.049
1941	44	6	V cholerae-AIGJRGC	1.492	0.047
1942	44	7	V cholerae-AIGJRGC	1.475	0.040
1943	44	8	V cholerae-AIGJRGC	1.458	0.032
1944	44	9	V cholerae-AIGJRGC	1.440	0.023
1945	44	10	V cholerae-AIGJRGC	1.422	0.014
1946	44	11	V cholerae-AIGJRGC	1.406	0.007
1947	44	12	V cholerae-AIGJRGC	1.391	0.001
1948	44	13	V cholerae-AIGJRGC	1.376	-0.005
1949	44	14	V cholerae-AIGJRGC	1.359	-0.013
1950	44	15	V cholerae-AIGJRGC	1.343	-0.020
1951	44	16	V cholerae-AIGJRGC	1.333	-0.021
1952	44	17	V cholerae-AIGJRGC	1.321	-0.024
1953	44	18	V cholerae-AIGJRGC	1.307	-0.029
1954	44	19	V cholerae-AIGJRGC	1.295	-0.032
1955	44	20	V cholerae-AIGJRGC	1.285	-0.033
1956	44	21	V cholerae-AIGJRGC	1.273	-0.036
1957	44	22	V cholerae-AIGJRGC	1.261	-0.038
1958	44	23	V cholerae-AIGJRGC	1.254	-0.036
1959	44	24	V cholerae-AIGJRGC	1.246	-0.036
1960	44	25	V cholerae-AIGJRGC	1.236	-0.037
1961	44	26	V cholerae-AIGJRGC	1.228	-0.036
1962	44	27	V cholerae-AIGJRGC	1.222	-0.033
1963	44	28	V cholerae-AIGJRGC	1.217	-0.029
1964	44	29	V cholerae-AIGJRGC	1.208	-0.029
1965	44	30	V cholerae-AIGJRGC	1.202	-0.026
1966	44	31	V cholerae-AIGJRGC	1.199	-0.020
1967	44	32	V cholerae-AIGJRGC	1.195	-0.015
1968	44	33	V cholerae-AIGJRGC	1.189	-0.012
1969	44	34	V cholerae-AIGJRGC	1.184	-0.007
1970	44	35	V cholerae-AIGJRGC	1.179	-0.004
1971	44	36	V cholerae-AIGJRGC	1.176	0.002
1972	44	37	V cholerae-AIGJRGC	1.175	0.010
1973	44	38	V cholerae-AIGJRGC	1.173	0.017
1974	44	39	V cholerae-AIGJRGC	1.171	0.024
1975	44	40	V cholerae-AIGJRGC	1.170	0.032
1976	44	41	V cholerae-AIGJRGC	1.168	0.039
1977	44	42	V cholerae-AIGJRGC	1.164	0.044
1978	44	43	V cholerae-AIGJRGC	1.162	0.052
1979	44	44	V cholerae-AIGJRGC	1.160	0.058
1980	44	45	V cholerae-AIGJRGC	1.159	0.066
1981	45	1	Dientamoeba fragilis-AIHSPMK	2.005	-0.039
1982	45	2	Dientamoeba fragilis-AIHSPMK	2.029	0.000
1983	45	3	Dientamoeba fragilis-AIHSPMK	2.043	0.030
1984	45	4	Dientamoeba fragilis-AIHSPMK	2.031	0.034
1985	45	5	Dientamoeba fragilis-AIHSPMK	2.015	0.034
1986	45	6	Dientamoeba fragilis-AIHSPMK	2.000	0.035
1987	45	7	Dientamoeba fragilis-AIHSPMK	1.986	0.037
1988	45	8	Dientamoeba fragilis-AIHSPMK	1.968	0.035
1989	45	9	Dientamoeba fragilis-AIHSPMK	1.949	0.033
1990	45	10	Dientamoeba fragilis-AIHSPMK	1.927	0.027
1991	45	11	Dientamoeba fragilis-AIHSPMK	1.901	0.016
1992	45	12	Dientamoeba fragilis-AIHSPMK	1.877	0.009
1993	45	13	Dientamoeba fragilis-AIHSPMK	1.853	0.001
1994	45	14	Dientamoeba fragilis-AIHSPMK	1.831	-0.005
1995	45	15	Dientamoeba fragilis-AIHSPMK	1.810	-0.010
1996	45	16	Dientamoeba fragilis-AIHSPMK	1.790	-0.015
1997	45	17	Dientamoeba fragilis-AIHSPMK	1.769	-0.019
1998	45	18	Dientamoeba fragilis-AIHSPMK	1.747	-0.025
1999	45	19	Dientamoeba fragilis-AIHSPMK	1.725	-0.031
[truncated: 15,281 more rows]
