# Supplementary material for: Analysis of TaqMan Array Cards Data by an Assumption-Free Improvement of the maxRatio Algorithm Is More Accurate than the Cycle-Threshold Method
Source: PLoS One. 2016 Nov 9;11(11):e0165282. doi: 10.1371/journal.pone.0165282 (PMC5102466; doi:10.1371/journal.pone.0165282)
Supplement: S1 File — The compressed folder contains a vignette explaining the procedure (‘S1 vignette.pdf’), an executable (‘S1.R’), three files with qPCR data (‘plate 1.txt’, ‘plate 2.txt’ and ‘plate 3.txt’) and a table containing the classification of the reactions provided by the raters (‘rating table.txt’). The S1.R executable produces two files as output: ‘training_file.txt’ and ‘results_file.txt’. In order to work, S1.R requires the package ‘mixtools’ (https://cran.r-project.org/web/packages/mixtools/index.html) to be loaded in the R environment. (ZIP) [file pone.0165282.s001.zip › plate 2.txt]

	Well	Cycle	Target Name	Rn	Delta Rn
1	1	1	Adeno 1-Adeno 1	1.002	-0.057
2	1	2	Adeno 1-Adeno 1	1.008	-0.050
3	1	3	Adeno 1-Adeno 1	1.022	-0.035
4	1	4	Adeno 1-Adeno 1	1.035	-0.019
5	1	5	Adeno 1-Adeno 1	1.045	-0.008
6	1	6	Adeno 1-Adeno 1	1.047	-0.005
7	1	7	Adeno 1-Adeno 1	1.053	0.003
8	1	8	Adeno 1-Adeno 1	1.055	0.007
9	1	9	Adeno 1-Adeno 1	1.055	0.008
10	1	10	Adeno 1-Adeno 1	1.055	0.010
11	1	11	Adeno 1-Adeno 1	1.052	0.009
12	1	12	Adeno 1-Adeno 1	1.050	0.008
13	1	13	Adeno 1-Adeno 1	1.048	0.008
14	1	14	Adeno 1-Adeno 1	1.047	0.008
15	1	15	Adeno 1-Adeno 1	1.045	0.009
16	1	16	Adeno 1-Adeno 1	1.043	0.008
17	1	17	Adeno 1-Adeno 1	1.040	0.007
18	1	18	Adeno 1-Adeno 1	1.040	0.008
19	1	19	Adeno 1-Adeno 1	1.035	0.005
20	1	20	Adeno 1-Adeno 1	1.031	0.002
21	1	21	Adeno 1-Adeno 1	1.029	0.002
22	1	22	Adeno 1-Adeno 1	1.028	0.003
23	1	23	Adeno 1-Adeno 1	1.026	0.002
24	1	24	Adeno 1-Adeno 1	1.020	-0.002
25	1	25	Adeno 1-Adeno 1	1.018	-0.002
26	1	26	Adeno 1-Adeno 1	1.017	-0.002
27	1	27	Adeno 1-Adeno 1	1.015	-0.002
28	1	28	Adeno 1-Adeno 1	1.012	-0.003
29	1	29	Adeno 1-Adeno 1	1.010	-0.003
30	1	30	Adeno 1-Adeno 1	1.008	-0.004
31	1	31	Adeno 1-Adeno 1	1.004	-0.006
32	1	32	Adeno 1-Adeno 1	1.006	-0.003
33	1	33	Adeno 1-Adeno 1	1.007	0.000
34	1	34	Adeno 1-Adeno 1	1.004	-0.002
35	1	35	Adeno 1-Adeno 1	1.001	-0.003
36	1	36	Adeno 1-Adeno 1	0.997	-0.005
37	1	37	Adeno 1-Adeno 1	0.996	-0.005
38	1	38	Adeno 1-Adeno 1	0.999	0.000
39	1	39	Adeno 1-Adeno 1	0.999	0.001
40	1	40	Adeno 1-Adeno 1	0.996	0.001
41	1	41	Adeno 1-Adeno 1	0.994	0.000
42	1	42	Adeno 1-Adeno 1	0.992	-0.001
43	1	43	Adeno 1-Adeno 1	0.992	0.001
44	1	44	Adeno 1-Adeno 1	0.991	0.001
45	1	45	Adeno 1-Adeno 1	0.989	0.002
46	2	1	Adeno 40/41 EH-AIQJCT3	0.805	-0.207
47	2	2	Adeno 40/41 EH-AIQJCT3	0.827	-0.190
48	2	3	Adeno 40/41 EH-AIQJCT3	0.875	-0.147
49	2	4	Adeno 40/41 EH-AIQJCT3	0.917	-0.110
50	2	5	Adeno 40/41 EH-AIQJCT3	0.957	-0.074
51	2	6	Adeno 40/41 EH-AIQJCT3	0.991	-0.046
52	2	7	Adeno 40/41 EH-AIQJCT3	1.019	-0.023
53	2	8	Adeno 40/41 EH-AIQJCT3	1.042	-0.005
54	2	9	Adeno 40/41 EH-AIQJCT3	1.063	0.012
55	2	10	Adeno 40/41 EH-AIQJCT3	1.080	0.023
56	2	11	Adeno 40/41 EH-AIQJCT3	1.094	0.033
57	2	12	Adeno 40/41 EH-AIQJCT3	1.103	0.037
58	2	13	Adeno 40/41 EH-AIQJCT3	1.109	0.038
59	2	14	Adeno 40/41 EH-AIQJCT3	1.117	0.041
60	2	15	Adeno 40/41 EH-AIQJCT3	1.122	0.041
61	2	16	Adeno 40/41 EH-AIQJCT3	1.128	0.042
62	2	17	Adeno 40/41 EH-AIQJCT3	1.135	0.044
63	2	18	Adeno 40/41 EH-AIQJCT3	1.140	0.044
64	2	19	Adeno 40/41 EH-AIQJCT3	1.142	0.041
65	2	20	Adeno 40/41 EH-AIQJCT3	1.144	0.038
66	2	21	Adeno 40/41 EH-AIQJCT3	1.148	0.037
67	2	22	Adeno 40/41 EH-AIQJCT3	1.152	0.037
68	2	23	Adeno 40/41 EH-AIQJCT3	1.151	0.031
69	2	24	Adeno 40/41 EH-AIQJCT3	1.151	0.026
70	2	25	Adeno 40/41 EH-AIQJCT3	1.154	0.024
71	2	26	Adeno 40/41 EH-AIQJCT3	1.157	0.022
72	2	27	Adeno 40/41 EH-AIQJCT3	1.159	0.018
73	2	28	Adeno 40/41 EH-AIQJCT3	1.162	0.016
74	2	29	Adeno 40/41 EH-AIQJCT3	1.163	0.013
75	2	30	Adeno 40/41 EH-AIQJCT3	1.162	0.007
76	2	31	Adeno 40/41 EH-AIQJCT3	1.162	0.002
77	2	32	Adeno 40/41 EH-AIQJCT3	1.165	0.000
78	2	33	Adeno 40/41 EH-AIQJCT3	1.166	-0.003
79	2	34	Adeno 40/41 EH-AIQJCT3	1.166	-0.009
80	2	35	Adeno 40/41 EH-AIQJCT3	1.169	-0.011
81	2	36	Adeno 40/41 EH-AIQJCT3	1.171	-0.013
82	2	37	Adeno 40/41 EH-AIQJCT3	1.173	-0.016
83	2	38	Adeno 40/41 EH-AIQJCT3	1.173	-0.021
84	2	39	Adeno 40/41 EH-AIQJCT3	1.176	-0.023
85	2	40	Adeno 40/41 EH-AIQJCT3	1.177	-0.027
86	2	41	Adeno 40/41 EH-AIQJCT3	1.178	-0.031
87	2	42	Adeno 40/41 EH-AIQJCT3	1.180	-0.034
88	2	43	Adeno 40/41 EH-AIQJCT3	1.184	-0.036
89	2	44	Adeno 40/41 EH-AIQJCT3	1.187	-0.037
90	2	45	Adeno 40/41 EH-AIQJCT3	1.186	-0.043
91	3	1	Astro 1-Astro 1	1.692	-0.279
92	3	2	Astro 1-Astro 1	1.723	-0.251
93	3	3	Astro 1-Astro 1	1.789	-0.188
94	3	4	Astro 1-Astro 1	1.844	-0.135
95	3	5	Astro 1-Astro 1	1.895	-0.088
96	3	6	Astro 1-Astro 1	1.936	-0.049
97	3	7	Astro 1-Astro 1	1.961	-0.026
98	3	8	Astro 1-Astro 1	1.986	-0.004
99	3	9	Astro 1-Astro 1	2.007	0.015
100	3	10	Astro 1-Astro 1	2.025	0.029
101	3	11	Astro 1-Astro 1	2.042	0.043
102	3	12	Astro 1-Astro 1	2.049	0.048
103	3	13	Astro 1-Astro 1	2.052	0.048
104	3	14	Astro 1-Astro 1	2.057	0.051
105	3	15	Astro 1-Astro 1	2.065	0.056
106	3	16	Astro 1-Astro 1	2.067	0.056
107	3	17	Astro 1-Astro 1	2.063	0.049
108	3	18	Astro 1-Astro 1	2.066	0.049
109	3	19	Astro 1-Astro 1	2.072	0.053
110	3	20	Astro 1-Astro 1	2.073	0.051
111	3	21	Astro 1-Astro 1	2.065	0.040
112	3	22	Astro 1-Astro 1	2.067	0.039
113	3	23	Astro 1-Astro 1	2.068	0.037
114	3	24	Astro 1-Astro 1	2.065	0.032
115	3	25	Astro 1-Astro 1	2.062	0.026
116	3	26	Astro 1-Astro 1	2.058	0.020
117	3	27	Astro 1-Astro 1	2.056	0.015
118	3	28	Astro 1-Astro 1	2.057	0.013
119	3	29	Astro 1-Astro 1	2.058	0.011
120	3	30	Astro 1-Astro 1	2.057	0.008
121	3	31	Astro 1-Astro 1	2.055	0.003
122	3	32	Astro 1-Astro 1	2.057	0.002
123	3	33	Astro 1-Astro 1	2.051	-0.006
124	3	34	Astro 1-Astro 1	2.050	-0.010
125	3	35	Astro 1-Astro 1	2.051	-0.012
126	3	36	Astro 1-Astro 1	2.046	-0.020
127	3	37	Astro 1-Astro 1	2.046	-0.022
128	3	38	Astro 1-Astro 1	2.045	-0.025
129	3	39	Astro 1-Astro 1	2.047	-0.027
130	3	40	Astro 1-Astro 1	2.048	-0.028
131	3	41	Astro 1-Astro 1	2.047	-0.032
132	3	42	Astro 1-Astro 1	2.045	-0.036
133	3	43	Astro 1-Astro 1	2.042	-0.042
134	3	44	Astro 1-Astro 1	2.042	-0.045
135	3	45	Astro 1-Astro 1	2.038	-0.052
136	4	1	Sapo 1-Sapo 1	0.859	-0.203
137	4	2	Sapo 1-Sapo 1	0.882	-0.183
138	4	3	Sapo 1-Sapo 1	0.931	-0.138
139	4	4	Sapo 1-Sapo 1	0.968	-0.103
140	4	5	Sapo 1-Sapo 1	1.002	-0.073
141	4	6	Sapo 1-Sapo 1	1.034	-0.045
142	4	7	Sapo 1-Sapo 1	1.058	-0.023
143	4	8	Sapo 1-Sapo 1	1.079	-0.006
144	4	9	Sapo 1-Sapo 1	1.093	0.005
145	4	10	Sapo 1-Sapo 1	1.107	0.016
146	4	11	Sapo 1-Sapo 1	1.120	0.026
147	4	12	Sapo 1-Sapo 1	1.130	0.033
148	4	13	Sapo 1-Sapo 1	1.138	0.037
149	4	14	Sapo 1-Sapo 1	1.146	0.042
150	4	15	Sapo 1-Sapo 1	1.149	0.042
151	4	16	Sapo 1-Sapo 1	1.151	0.040
152	4	17	Sapo 1-Sapo 1	1.157	0.043
153	4	18	Sapo 1-Sapo 1	1.162	0.045
154	4	19	Sapo 1-Sapo 1	1.161	0.041
155	4	20	Sapo 1-Sapo 1	1.164	0.041
156	4	21	Sapo 1-Sapo 1	1.164	0.037
157	4	22	Sapo 1-Sapo 1	1.161	0.031
158	4	23	Sapo 1-Sapo 1	1.163	0.030
159	4	24	Sapo 1-Sapo 1	1.162	0.025
160	4	25	Sapo 1-Sapo 1	1.165	0.026
161	4	26	Sapo 1-Sapo 1	1.166	0.023
162	4	27	Sapo 1-Sapo 1	1.162	0.016
163	4	28	Sapo 1-Sapo 1	1.161	0.011
164	4	29	Sapo 1-Sapo 1	1.165	0.012
165	4	30	Sapo 1-Sapo 1	1.166	0.010
166	4	31	Sapo 1-Sapo 1	1.164	0.005
167	4	32	Sapo 1-Sapo 1	1.165	0.003
168	4	33	Sapo 1-Sapo 1	1.168	0.002
169	4	34	Sapo 1-Sapo 1	1.166	-0.003
170	4	35	Sapo 1-Sapo 1	1.165	-0.007
171	4	36	Sapo 1-Sapo 1	1.167	-0.009
172	4	37	Sapo 1-Sapo 1	1.163	-0.016
173	4	38	Sapo 1-Sapo 1	1.162	-0.020
174	4	39	Sapo 1-Sapo 1	1.162	-0.023
175	4	40	Sapo 1-Sapo 1	1.163	-0.025
176	4	41	Sapo 1-Sapo 1	1.161	-0.031
177	4	42	Sapo 1-Sapo 1	1.157	-0.037
178	4	43	Sapo 1-Sapo 1	1.159	-0.039
179	4	44	Sapo 1-Sapo 1	1.156	-0.046
180	4	45	Sapo 1-Sapo 1	1.157	-0.047
181	5	1	Sapo 2-Sapo 2	1.256	-0.068
182	5	2	Sapo 2-Sapo 2	1.266	-0.054
183	5	3	Sapo 2-Sapo 2	1.280	-0.036
184	5	4	Sapo 2-Sapo 2	1.290	-0.023
185	5	5	Sapo 2-Sapo 2	1.296	-0.013
186	5	6	Sapo 2-Sapo 2	1.305	0.000
187	5	7	Sapo 2-Sapo 2	1.310	0.009
188	5	8	Sapo 2-Sapo 2	1.310	0.013
189	5	9	Sapo 2-Sapo 2	1.313	0.019
190	5	10	Sapo 2-Sapo 2	1.307	0.017
191	5	11	Sapo 2-Sapo 2	1.303	0.016
192	5	12	Sapo 2-Sapo 2	1.298	0.016
193	5	13	Sapo 2-Sapo 2	1.294	0.015
194	5	14	Sapo 2-Sapo 2	1.285	0.011
195	5	15	Sapo 2-Sapo 2	1.280	0.009
196	5	16	Sapo 2-Sapo 2	1.274	0.007
197	5	17	Sapo 2-Sapo 2	1.269	0.006
198	5	18	Sapo 2-Sapo 2	1.262	0.003
199	5	19	Sapo 2-Sapo 2	1.255	-0.001
200	5	20	Sapo 2-Sapo 2	1.250	-0.002
201	5	21	Sapo 2-Sapo 2	1.243	-0.005
202	5	22	Sapo 2-Sapo 2	1.239	-0.005
203	5	23	Sapo 2-Sapo 2	1.233	-0.007
204	5	24	Sapo 2-Sapo 2	1.229	-0.008
205	5	25	Sapo 2-Sapo 2	1.225	-0.008
206	5	26	Sapo 2-Sapo 2	1.219	-0.010
207	5	27	Sapo 2-Sapo 2	1.213	-0.012
208	5	28	Sapo 2-Sapo 2	1.211	-0.010
209	5	29	Sapo 2-Sapo 2	1.209	-0.009
210	5	30	Sapo 2-Sapo 2	1.207	-0.007
211	5	31	Sapo 2-Sapo 2	1.202	-0.008
212	5	32	Sapo 2-Sapo 2	1.199	-0.007
213	5	33	Sapo 2-Sapo 2	1.197	-0.005
214	5	34	Sapo 2-Sapo 2	1.196	-0.003
215	5	35	Sapo 2-Sapo 2	1.193	-0.001
216	5	36	Sapo 2-Sapo 2	1.191	0.000
217	5	37	Sapo 2-Sapo 2	1.187	0.000
218	5	38	Sapo 2-Sapo 2	1.183	0.000
219	5	39	Sapo 2-Sapo 2	1.182	0.002
220	5	40	Sapo 2-Sapo 2	1.179	0.003
221	5	41	Sapo 2-Sapo 2	1.178	0.007
222	5	42	Sapo 2-Sapo 2	1.176	0.008
223	5	43	Sapo 2-Sapo 2	1.173	0.009
224	5	44	Sapo 2-Sapo 2	1.169	0.008
225	5	45	Sapo 2-Sapo 2	1.166	0.010
226	6	1	Enterovirus 1-Enterovirus 1	1.408	-0.058
227	6	2	Enterovirus 1-Enterovirus 1	1.413	-0.049
228	6	3	Enterovirus 1-Enterovirus 1	1.422	-0.035
229	6	4	Enterovirus 1-Enterovirus 1	1.433	-0.021
230	6	5	Enterovirus 1-Enterovirus 1	1.441	-0.009
231	6	6	Enterovirus 1-Enterovirus 1	1.449	0.002
232	6	7	Enterovirus 1-Enterovirus 1	1.451	0.009
233	6	8	Enterovirus 1-Enterovirus 1	1.450	0.011
234	6	9	Enterovirus 1-Enterovirus 1	1.446	0.011
235	6	10	Enterovirus 1-Enterovirus 1	1.445	0.014
236	6	11	Enterovirus 1-Enterovirus 1	1.441	0.013
237	6	12	Enterovirus 1-Enterovirus 1	1.435	0.012
238	6	13	Enterovirus 1-Enterovirus 1	1.430	0.010
239	6	14	Enterovirus 1-Enterovirus 1	1.426	0.010
240	6	15	Enterovirus 1-Enterovirus 1	1.421	0.009
241	6	16	Enterovirus 1-Enterovirus 1	1.415	0.007
242	6	17	Enterovirus 1-Enterovirus 1	1.409	0.005
243	6	18	Enterovirus 1-Enterovirus 1	1.403	0.003
244	6	19	Enterovirus 1-Enterovirus 1	1.397	0.000
245	6	20	Enterovirus 1-Enterovirus 1	1.393	0.000
246	6	21	Enterovirus 1-Enterovirus 1	1.390	0.001
247	6	22	Enterovirus 1-Enterovirus 1	1.385	0.001
248	6	23	Enterovirus 1-Enterovirus 1	1.378	-0.003
249	6	24	Enterovirus 1-Enterovirus 1	1.373	-0.004
250	6	25	Enterovirus 1-Enterovirus 1	1.368	-0.005
251	6	26	Enterovirus 1-Enterovirus 1	1.363	-0.007
252	6	27	Enterovirus 1-Enterovirus 1	1.359	-0.006
253	6	28	Enterovirus 1-Enterovirus 1	1.354	-0.008
254	6	29	Enterovirus 1-Enterovirus 1	1.349	-0.009
255	6	30	Enterovirus 1-Enterovirus 1	1.346	-0.008
256	6	31	Enterovirus 1-Enterovirus 1	1.342	-0.008
257	6	32	Enterovirus 1-Enterovirus 1	1.338	-0.008
258	6	33	Enterovirus 1-Enterovirus 1	1.334	-0.008
259	6	34	Enterovirus 1-Enterovirus 1	1.334	-0.004
260	6	35	Enterovirus 1-Enterovirus 1	1.333	-0.002
261	6	36	Enterovirus 1-Enterovirus 1	1.326	-0.005
262	6	37	Enterovirus 1-Enterovirus 1	1.324	-0.003
263	6	38	Enterovirus 1-Enterovirus 1	1.325	0.002
264	6	39	Enterovirus 1-Enterovirus 1	1.323	0.003
265	6	40	Enterovirus 1-Enterovirus 1	1.319	0.003
266	6	41	Enterovirus 1-Enterovirus 1	1.317	0.005
267	6	42	Enterovirus 1-Enterovirus 1	1.313	0.005
268	6	43	Enterovirus 1-Enterovirus 1	1.312	0.008
269	6	44	Enterovirus 1-Enterovirus 1	1.309	0.009
270	6	45	Enterovirus 1-Enterovirus 1	1.310	0.013
271	7	1	Parechovirus-Parechovirus	1.302	-0.115
272	7	2	Parechovirus-Parechovirus	1.314	-0.102
273	7	3	Parechovirus-Parechovirus	1.346	-0.068
274	7	4	Parechovirus-Parechovirus	1.370	-0.043
275	7	5	Parechovirus-Parechovirus	1.385	-0.027
276	7	6	Parechovirus-Parechovirus	1.395	-0.016
277	7	7	Parechovirus-Parechovirus	1.405	-0.005
278	7	8	Parechovirus-Parechovirus	1.414	0.006
279	7	9	Parechovirus-Parechovirus	1.420	0.012
280	7	10	Parechovirus-Parechovirus	1.421	0.015
281	7	11	Parechovirus-Parechovirus	1.422	0.017
282	7	12	Parechovirus-Parechovirus	1.421	0.017
283	7	13	Parechovirus-Parechovirus	1.421	0.018
284	7	14	Parechovirus-Parechovirus	1.418	0.016
285	7	15	Parechovirus-Parechovirus	1.417	0.017
286	7	16	Parechovirus-Parechovirus	1.417	0.017
287	7	17	Parechovirus-Parechovirus	1.416	0.018
288	7	18	Parechovirus-Parechovirus	1.411	0.014
289	7	19	Parechovirus-Parechovirus	1.410	0.014
290	7	20	Parechovirus-Parechovirus	1.409	0.014
291	7	21	Parechovirus-Parechovirus	1.409	0.015
292	7	22	Parechovirus-Parechovirus	1.403	0.010
293	7	23	Parechovirus-Parechovirus	1.398	0.006
294	7	24	Parechovirus-Parechovirus	1.395	0.005
295	7	25	Parechovirus-Parechovirus	1.394	0.004
296	7	26	Parechovirus-Parechovirus	1.391	0.003
297	7	27	Parechovirus-Parechovirus	1.392	0.004
298	7	28	Parechovirus-Parechovirus	1.392	0.006
299	7	29	Parechovirus-Parechovirus	1.387	0.002
300	7	30	Parechovirus-Parechovirus	1.383	-0.001
301	7	31	Parechovirus-Parechovirus	1.378	-0.005
302	7	32	Parechovirus-Parechovirus	1.377	-0.005
303	7	33	Parechovirus-Parechovirus	1.376	-0.005
304	7	34	Parechovirus-Parechovirus	1.371	-0.008
305	7	35	Parechovirus-Parechovirus	1.373	-0.005
306	7	36	Parechovirus-Parechovirus	1.372	-0.005
307	7	37	Parechovirus-Parechovirus	1.369	-0.007
308	7	38	Parechovirus-Parechovirus	1.367	-0.008
309	7	39	Parechovirus-Parechovirus	1.365	-0.009
310	7	40	Parechovirus-Parechovirus	1.364	-0.008
311	7	41	Parechovirus-Parechovirus	1.364	-0.007
312	7	42	Parechovirus-Parechovirus	1.362	-0.009
313	7	43	Parechovirus-Parechovirus	1.364	-0.005
314	7	44	Parechovirus-Parechovirus	1.363	-0.005
315	7	45	Parechovirus-Parechovirus	1.360	-0.007
316	8	1	HEV 1-HEV 1	0.974	-0.034
317	8	2	HEV 1-HEV 1	0.979	-0.026
318	8	3	HEV 1-HEV 1	0.990	-0.012
319	8	4	HEV 1-HEV 1	1.001	0.001
320	8	5	HEV 1-HEV 1	1.011	0.014
321	8	6	HEV 1-HEV 1	1.009	0.015
322	8	7	HEV 1-HEV 1	1.005	0.013
323	8	8	HEV 1-HEV 1	1.003	0.014
324	8	9	HEV 1-HEV 1	1.001	0.015
325	8	10	HEV 1-HEV 1	0.994	0.011
326	8	11	HEV 1-HEV 1	0.989	0.008
327	8	12	HEV 1-HEV 1	0.984	0.006
328	8	13	HEV 1-HEV 1	0.979	0.004
329	8	14	HEV 1-HEV 1	0.974	0.002
330	8	15	HEV 1-HEV 1	0.967	-0.002
331	8	16	HEV 1-HEV 1	0.962	-0.005
332	8	17	HEV 1-HEV 1	0.958	-0.006
333	8	18	HEV 1-HEV 1	0.954	-0.007
334	8	19	HEV 1-HEV 1	0.951	-0.008
335	8	20	HEV 1-HEV 1	0.947	-0.009
336	8	21	HEV 1-HEV 1	0.944	-0.009
337	8	22	HEV 1-HEV 1	0.939	-0.011
338	8	23	HEV 1-HEV 1	0.936	-0.012
339	8	24	HEV 1-HEV 1	0.933	-0.012
340	8	25	HEV 1-HEV 1	0.931	-0.011
341	8	26	HEV 1-HEV 1	0.927	-0.013
342	8	27	HEV 1-HEV 1	0.925	-0.012
343	8	28	HEV 1-HEV 1	0.924	-0.010
344	8	29	HEV 1-HEV 1	0.920	-0.011
345	8	30	HEV 1-HEV 1	0.918	-0.011
346	8	31	HEV 1-HEV 1	0.916	-0.010
347	8	32	HEV 1-HEV 1	0.914	-0.009
348	8	33	HEV 1-HEV 1	0.914	-0.006
349	8	34	HEV 1-HEV 1	0.914	-0.004
350	8	35	HEV 1-HEV 1	0.913	-0.002
351	8	36	HEV 1-HEV 1	0.910	-0.002
352	8	37	HEV 1-HEV 1	0.909	0.000
353	8	38	HEV 1-HEV 1	0.910	0.003
354	8	39	HEV 1-HEV 1	0.910	0.006
355	8	40	HEV 1-HEV 1	0.910	0.009
356	8	41	HEV 1-HEV 1	0.910	0.012
357	8	42	HEV 1-HEV 1	0.912	0.016
358	8	43	HEV 1-HEV 1	0.912	0.020
359	8	44	HEV 1-HEV 1	0.913	0.023
360	8	45	HEV 1-HEV 1	0.914	0.027
361	9	1	IC PDV control-AIRSA0B	1.235	-0.068
362	9	2	IC PDV control-AIRSA0B	1.242	-0.057
363	9	3	IC PDV control-AIRSA0B	1.257	-0.039
364	9	4	IC PDV control-AIRSA0B	1.273	-0.021
365	9	5	IC PDV control-AIRSA0B	1.288	-0.003
366	9	6	IC PDV control-AIRSA0B	1.294	0.007
367	9	7	IC PDV control-AIRSA0B	1.298	0.013
368	9	8	IC PDV control-AIRSA0B	1.298	0.016
369	9	9	IC PDV control-AIRSA0B	1.296	0.017
370	9	10	IC PDV control-AIRSA0B	1.289	0.014
371	9	11	IC PDV control-AIRSA0B	1.285	0.012
372	9	12	IC PDV control-AIRSA0B	1.280	0.010
373	9	13	IC PDV control-AIRSA0B	1.277	0.010
374	9	14	IC PDV control-AIRSA0B	1.273	0.009
375	9	15	IC PDV control-AIRSA0B	1.265	0.004
376	9	16	IC PDV control-AIRSA0B	1.262	0.004
377	9	17	IC PDV control-AIRSA0B	1.255	0.001
378	9	18	IC PDV control-AIRSA0B	1.251	0.000
379	9	19	IC PDV control-AIRSA0B	1.252	0.003
380	9	20	IC PDV control-AIRSA0B	1.246	0.000
381	9	21	IC PDV control-AIRSA0B	1.240	-0.003
382	9	22	IC PDV control-AIRSA0B	1.233	-0.007
383	9	23	IC PDV control-AIRSA0B	1.233	-0.004
384	9	24	IC PDV control-AIRSA0B	1.227	-0.007
385	9	25	IC PDV control-AIRSA0B	1.222	-0.009
386	9	26	IC PDV control-AIRSA0B	1.219	-0.009
387	9	27	IC PDV control-AIRSA0B	1.219	-0.006
388	9	28	IC PDV control-AIRSA0B	1.216	-0.006
389	9	29	IC PDV control-AIRSA0B	1.214	-0.005
390	9	30	IC PDV control-AIRSA0B	1.207	-0.009
391	9	31	IC PDV control-AIRSA0B	1.204	-0.009
392	9	32	IC PDV control-AIRSA0B	1.203	-0.007
393	9	33	IC PDV control-AIRSA0B	1.201	-0.006
394	9	34	IC PDV control-AIRSA0B	1.199	-0.006
395	9	35	IC PDV control-AIRSA0B	1.198	-0.003
396	9	36	IC PDV control-AIRSA0B	1.196	-0.002
397	9	37	IC PDV control-AIRSA0B	1.195	0.000
398	9	38	IC PDV control-AIRSA0B	1.194	0.002
399	9	39	IC PDV control-AIRSA0B	1.191	0.002
400	9	40	IC PDV control-AIRSA0B	1.188	0.002
401	9	41	IC PDV control-AIRSA0B	1.189	0.006
402	9	42	IC PDV control-AIRSA0B	1.188	0.008
403	9	43	IC PDV control-AIRSA0B	1.188	0.010
404	9	44	IC PDV control-AIRSA0B	1.186	0.011
405	9	45	IC PDV control-AIRSA0B	1.185	0.013
406	10	1	Rotavirus cam-Rotavirus cam	3.020	-0.312
407	10	2	Rotavirus cam-Rotavirus cam	3.045	-0.294
408	10	3	Rotavirus cam-Rotavirus cam	3.116	-0.231
409	10	4	Rotavirus cam-Rotavirus cam	3.186	-0.168
410	10	5	Rotavirus cam-Rotavirus cam	3.241	-0.120
411	10	6	Rotavirus cam-Rotavirus cam	3.301	-0.067
412	10	7	Rotavirus cam-Rotavirus cam	3.338	-0.038
413	10	8	Rotavirus cam-Rotavirus cam	3.377	-0.006
414	10	9	Rotavirus cam-Rotavirus cam	3.406	0.015
415	10	10	Rotavirus cam-Rotavirus cam	3.423	0.026
416	10	11	Rotavirus cam-Rotavirus cam	3.444	0.039
417	10	12	Rotavirus cam-Rotavirus cam	3.457	0.045
418	10	13	Rotavirus cam-Rotavirus cam	3.485	0.066
419	10	14	Rotavirus cam-Rotavirus cam	3.504	0.078
420	10	15	Rotavirus cam-Rotavirus cam	3.509	0.075
421	10	16	Rotavirus cam-Rotavirus cam	3.512	0.071
422	10	17	Rotavirus cam-Rotavirus cam	3.516	0.068
423	10	18	Rotavirus cam-Rotavirus cam	3.524	0.068
424	10	19	Rotavirus cam-Rotavirus cam	3.527	0.064
425	10	20	Rotavirus cam-Rotavirus cam	3.535	0.065
426	10	21	Rotavirus cam-Rotavirus cam	3.539	0.061
427	10	22	Rotavirus cam-Rotavirus cam	3.548	0.063
428	10	23	Rotavirus cam-Rotavirus cam	3.545	0.053
429	10	24	Rotavirus cam-Rotavirus cam	3.546	0.047
430	10	25	Rotavirus cam-Rotavirus cam	3.551	0.045
431	10	26	Rotavirus cam-Rotavirus cam	3.545	0.032
432	10	27	Rotavirus cam-Rotavirus cam	3.550	0.029
433	10	28	Rotavirus cam-Rotavirus cam	3.550	0.022
434	10	29	Rotavirus cam-Rotavirus cam	3.540	0.005
435	10	30	Rotavirus cam-Rotavirus cam	3.538	-0.004
436	10	31	Rotavirus cam-Rotavirus cam	3.551	0.001
437	10	32	Rotavirus cam-Rotavirus cam	3.561	0.004
438	10	33	Rotavirus cam-Rotavirus cam	3.557	-0.007
439	10	34	Rotavirus cam-Rotavirus cam	3.560	-0.012
440	10	35	Rotavirus cam-Rotavirus cam	3.565	-0.014
441	10	36	Rotavirus cam-Rotavirus cam	3.567	-0.019
442	10	37	Rotavirus cam-Rotavirus cam	3.563	-0.030
443	10	38	Rotavirus cam-Rotavirus cam	3.563	-0.037
444	10	39	Rotavirus cam-Rotavirus cam	3.572	-0.036
445	10	40	Rotavirus cam-Rotavirus cam	3.575	-0.040
446	10	41	Rotavirus cam-Rotavirus cam	3.578	-0.044
447	10	42	Rotavirus cam-Rotavirus cam	3.577	-0.053
448	10	43	Rotavirus cam-Rotavirus cam	3.584	-0.053
449	10	44	Rotavirus cam-Rotavirus cam	3.585	-0.060
450	10	45	Rotavirus cam-Rotavirus cam	3.586	-0.065
451	11	1	18S-Hs99999901_s1	1.391	-0.064
452	11	2	18S-Hs99999901_s1	1.405	-0.047
453	11	3	18S-Hs99999901_s1	1.425	-0.024
454	11	4	18S-Hs99999901_s1	1.436	-0.009
455	11	5	18S-Hs99999901_s1	1.445	0.003
456	11	6	18S-Hs99999901_s1	1.446	0.007
457	11	7	18S-Hs99999901_s1	1.445	0.009
458	11	8	18S-Hs99999901_s1	1.448	0.015
459	11	9	18S-Hs99999901_s1	1.440	0.011
460	11	10	18S-Hs99999901_s1	1.432	0.006
461	11	11	18S-Hs99999901_s1	1.428	0.005
462	11	12	18S-Hs99999901_s1	1.421	0.000
463	11	13	18S-Hs99999901_s1	1.414	-0.003
464	11	14	18S-Hs99999901_s1	1.407	-0.007
465	11	15	18S-Hs99999901_s1	1.404	-0.007
466	11	16	18S-Hs99999901_s1	1.402	-0.006
467	11	17	18S-Hs99999901_s1	1.402	-0.003
468	11	18	18S-Hs99999901_s1	1.416	0.014
469	11	19	18S-Hs99999901_s1	1.448	0.049
470	11	20	18S-Hs99999901_s1	1.513	0.117
471	11	21	18S-Hs99999901_s1	1.620	0.227
472	11	22	18S-Hs99999901_s1	1.768	0.378
473	11	23	18S-Hs99999901_s1	1.965	0.579
474	11	24	18S-Hs99999901_s1	2.196	0.813
475	11	25	18S-Hs99999901_s1	2.456	1.075
476	11	26	18S-Hs99999901_s1	2.716	1.338
477	11	27	18S-Hs99999901_s1	2.975	1.601
478	11	28	18S-Hs99999901_s1	3.225	1.853
479	11	29	18S-Hs99999901_s1	3.456	2.088
480	11	30	18S-Hs99999901_s1	3.676	2.311
481	11	31	18S-Hs99999901_s1	3.874	2.512
482	11	32	18S-Hs99999901_s1	4.059	2.700
483	11	33	18S-Hs99999901_s1	4.235	2.879
484	11	34	18S-Hs99999901_s1	4.391	3.039
485	11	35	18S-Hs99999901_s1	4.521	3.171
486	11	36	18S-Hs99999901_s1	4.646	3.299
487	11	37	18S-Hs99999901_s1	4.752	3.408
488	11	38	18S-Hs99999901_s1	4.849	3.508
489	11	39	18S-Hs99999901_s1	4.937	3.599
490	11	40	18S-Hs99999901_s1	5.013	3.679
491	11	41	18S-Hs99999901_s1	5.078	3.747
492	11	42	18S-Hs99999901_s1	5.135	3.807
493	11	43	18S-Hs99999901_s1	5.180	3.855
494	11	44	18S-Hs99999901_s1	5.223	3.901
495	11	45	18S-Hs99999901_s1	5.264	3.945
496	12	1	Noro gp II-Noro gp II	0.962	-0.053
497	12	2	Noro gp II-Noro gp II	0.972	-0.040
498	12	3	Noro gp II-Noro gp II	0.988	-0.020
499	12	4	Noro gp II-Noro gp II	0.999	-0.007
500	12	5	Noro gp II-Noro gp II	1.005	0.003
501	12	6	Noro gp II-Noro gp II	1.006	0.006
502	12	7	Noro gp II-Noro gp II	1.005	0.009
503	12	8	Noro gp II-Noro gp II	1.004	0.010
504	12	9	Noro gp II-Noro gp II	0.997	0.007
505	12	10	Noro gp II-Noro gp II	0.994	0.007
506	12	11	Noro gp II-Noro gp II	0.990	0.007
507	12	12	Noro gp II-Noro gp II	0.983	0.003
508	12	13	Noro gp II-Noro gp II	0.978	0.001
509	12	14	Noro gp II-Noro gp II	0.973	-0.002
510	12	15	Noro gp II-Noro gp II	0.970	-0.002
511	12	16	Noro gp II-Noro gp II	0.966	-0.002
512	12	17	Noro gp II-Noro gp II	0.963	-0.002
513	12	18	Noro gp II-Noro gp II	0.956	-0.006
514	12	19	Noro gp II-Noro gp II	0.953	-0.006
515	12	20	Noro gp II-Noro gp II	0.951	-0.005
516	12	21	Noro gp II-Noro gp II	0.948	-0.005
517	12	22	Noro gp II-Noro gp II	0.943	-0.006
518	12	23	Noro gp II-Noro gp II	0.941	-0.005
519	12	24	Noro gp II-Noro gp II	0.940	-0.003
520	12	25	Noro gp II-Noro gp II	0.938	-0.002
521	12	26	Noro gp II-Noro gp II	0.937	0.000
522	12	27	Noro gp II-Noro gp II	0.935	0.002
523	12	28	Noro gp II-Noro gp II	0.937	0.007
524	12	29	Noro gp II-Noro gp II	0.938	0.010
525	12	30	Noro gp II-Noro gp II	0.942	0.018
526	12	31	Noro gp II-Noro gp II	0.950	0.029
527	12	32	Noro gp II-Noro gp II	0.970	0.052
528	12	33	Noro gp II-Noro gp II	1.005	0.091
529	12	34	Noro gp II-Noro gp II	1.062	0.150
530	12	35	Noro gp II-Noro gp II	1.143	0.234
531	12	36	Noro gp II-Noro gp II	1.246	0.340
532	12	37	Noro gp II-Noro gp II	1.354	0.452
533	12	38	Noro gp II-Noro gp II	1.467	0.568
534	12	39	Noro gp II-Noro gp II	1.572	0.677
535	12	40	Noro gp II-Noro gp II	1.667	0.775
536	12	41	Noro gp II-Noro gp II	1.750	0.860
537	12	42	Noro gp II-Noro gp II	1.824	0.937
538	12	43	Noro gp II-Noro gp II	1.897	1.014
539	12	44	Noro gp II-Noro gp II	1.959	1.078
540	12	45	Noro gp II-Noro gp II	2.002	1.125
541	13	1	Noro gp 1-Noro gp 1	1.601	-0.305
542	13	2	Noro gp 1-Noro gp 1	1.634	-0.281
543	13	3	Noro gp 1-Noro gp 1	1.712	-0.212
544	13	4	Noro gp 1-Noro gp 1	1.779	-0.155
545	13	5	Noro gp 1-Noro gp 1	1.836	-0.106
546	13	6	Noro gp 1-Noro gp 1	1.881	-0.071
547	13	7	Noro gp 1-Noro gp 1	1.923	-0.038
548	13	8	Noro gp 1-Noro gp 1	1.961	-0.008
549	13	9	Noro gp 1-Noro gp 1	1.991	0.012
550	13	10	Noro gp 1-Noro gp 1	2.010	0.022
551	13	11	Noro gp 1-Noro gp 1	2.027	0.030
552	13	12	Noro gp 1-Noro gp 1	2.047	0.042
553	13	13	Noro gp 1-Noro gp 1	2.068	0.054
554	13	14	Noro gp 1-Noro gp 1	2.079	0.056
555	13	15	Noro gp 1-Noro gp 1	2.088	0.055
556	13	16	Noro gp 1-Noro gp 1	2.099	0.057
557	13	17	Noro gp 1-Noro gp 1	2.110	0.060
558	13	18	Noro gp 1-Noro gp 1	2.118	0.058
559	13	19	Noro gp 1-Noro gp 1	2.124	0.055
560	13	20	Noro gp 1-Noro gp 1	2.131	0.053
561	13	21	Noro gp 1-Noro gp 1	2.142	0.055
562	13	22	Noro gp 1-Noro gp 1	2.151	0.056
563	13	23	Noro gp 1-Noro gp 1	2.154	0.049
564	13	24	Noro gp 1-Noro gp 1	2.162	0.048
565	13	25	Noro gp 1-Noro gp 1	2.165	0.042
566	13	26	Noro gp 1-Noro gp 1	2.175	0.043
567	13	27	Noro gp 1-Noro gp 1	2.183	0.042
568	13	28	Noro gp 1-Noro gp 1	2.187	0.037
569	13	29	Noro gp 1-Noro gp 1	2.194	0.035
570	13	30	Noro gp 1-Noro gp 1	2.191	0.023
571	13	31	Noro gp 1-Noro gp 1	2.194	0.017
572	13	32	Noro gp 1-Noro gp 1	2.202	0.016
573	13	33	Noro gp 1-Noro gp 1	2.206	0.011
574	13	34	Noro gp 1-Noro gp 1	2.210	0.006
575	13	35	Noro gp 1-Noro gp 1	2.211	-0.002
576	13	36	Noro gp 1-Noro gp 1	2.211	-0.011
577	13	37	Noro gp 1-Noro gp 1	2.213	-0.018
578	13	38	Noro gp 1-Noro gp 1	2.209	-0.031
579	13	39	Noro gp 1-Noro gp 1	2.209	-0.040
580	13	40	Noro gp 1-Noro gp 1	2.206	-0.052
581	13	41	Noro gp 1-Noro gp 1	2.205	-0.062
582	13	42	Noro gp 1-Noro gp 1	2.210	-0.066
583	13	43	Noro gp 1-Noro gp 1	2.206	-0.079
584	13	44	Noro gp 1-Noro gp 1	2.208	-0.085
585	13	45	Noro gp 1-Noro gp 1	2.210	-0.093
586	14	1	Noro gp 1 mod33-Noro gp 1 mod33	2.041	-0.103
587	14	2	Noro gp 1 mod33-Noro gp 1 mod33	2.057	-0.075
588	14	3	Noro gp 1 mod33-Noro gp 1 mod33	2.083	-0.037
589	14	4	Noro gp 1 mod33-Noro gp 1 mod33	2.094	-0.014
590	14	5	Noro gp 1 mod33-Noro gp 1 mod33	2.105	0.008
591	14	6	Noro gp 1 mod33-Noro gp 1 mod33	2.112	0.027
592	14	7	Noro gp 1 mod33-Noro gp 1 mod33	2.110	0.037
593	14	8	Noro gp 1 mod33-Noro gp 1 mod33	2.105	0.043
594	14	9	Noro gp 1 mod33-Noro gp 1 mod33	2.099	0.049
595	14	10	Noro gp 1 mod33-Noro gp 1 mod33	2.087	0.049
596	14	11	Noro gp 1 mod33-Noro gp 1 mod33	2.076	0.049
597	14	12	Noro gp 1 mod33-Noro gp 1 mod33	2.065	0.050
598	14	13	Noro gp 1 mod33-Noro gp 1 mod33	2.052	0.049
599	14	14	Noro gp 1 mod33-Noro gp 1 mod33	2.028	0.037
600	14	15	Noro gp 1 mod33-Noro gp 1 mod33	2.009	0.029
601	14	16	Noro gp 1 mod33-Noro gp 1 mod33	1.984	0.016
602	14	17	Noro gp 1 mod33-Noro gp 1 mod33	1.959	0.003
603	14	18	Noro gp 1 mod33-Noro gp 1 mod33	1.925	-0.019
604	14	19	Noro gp 1 mod33-Noro gp 1 mod33	1.899	-0.034
605	14	20	Noro gp 1 mod33-Noro gp 1 mod33	1.878	-0.043
606	14	21	Noro gp 1 mod33-Noro gp 1 mod33	1.863	-0.047
607	14	22	Noro gp 1 mod33-Noro gp 1 mod33	1.848	-0.049
608	14	23	Noro gp 1 mod33-Noro gp 1 mod33	1.828	-0.058
609	14	24	Noro gp 1 mod33-Noro gp 1 mod33	1.813	-0.061
610	14	25	Noro gp 1 mod33-Noro gp 1 mod33	1.801	-0.061
611	14	26	Noro gp 1 mod33-Noro gp 1 mod33	1.793	-0.058
612	14	27	Noro gp 1 mod33-Noro gp 1 mod33	1.783	-0.056
613	14	28	Noro gp 1 mod33-Noro gp 1 mod33	1.777	-0.051
614	14	29	Noro gp 1 mod33-Noro gp 1 mod33	1.768	-0.048
615	14	30	Noro gp 1 mod33-Noro gp 1 mod33	1.764	-0.040
616	14	31	Noro gp 1 mod33-Noro gp 1 mod33	1.758	-0.035
617	14	32	Noro gp 1 mod33-Noro gp 1 mod33	1.750	-0.031
618	14	33	Noro gp 1 mod33-Noro gp 1 mod33	1.744	-0.025
619	14	34	Noro gp 1 mod33-Noro gp 1 mod33	1.743	-0.015
620	14	35	Noro gp 1 mod33-Noro gp 1 mod33	1.742	-0.003
621	14	36	Noro gp 1 mod33-Noro gp 1 mod33	1.739	0.005
622	14	37	Noro gp 1 mod33-Noro gp 1 mod33	1.732	0.010
623	14	38	Noro gp 1 mod33-Noro gp 1 mod33	1.729	0.018
624	14	39	Noro gp 1 mod33-Noro gp 1 mod33	1.726	0.027
625	14	40	Noro gp 1 mod33-Noro gp 1 mod33	1.724	0.037
626	14	41	Noro gp 1 mod33-Noro gp 1 mod33	1.723	0.047
627	14	42	Noro gp 1 mod33-Noro gp 1 mod33	1.721	0.057
628	14	43	Noro gp 1 mod33-Noro gp 1 mod33	1.718	0.066
629	14	44	Noro gp 1 mod33-Noro gp 1 mod33	1.718	0.077
630	14	45	Noro gp 1 mod33-Noro gp 1 mod33	1.723	0.094
631	15	1	C difficile GDH-AIS086J	1.362	-0.142
632	15	2	C difficile GDH-AIS086J	1.370	-0.132
633	15	3	C difficile GDH-AIS086J	1.393	-0.107
634	15	4	C difficile GDH-AIS086J	1.426	-0.072
635	15	5	C difficile GDH-AIS086J	1.451	-0.045
636	15	6	C difficile GDH-AIS086J	1.471	-0.023
637	15	7	C difficile GDH-AIS086J	1.489	-0.002
638	15	8	C difficile GDH-AIS086J	1.499	0.010
639	15	9	C difficile GDH-AIS086J	1.507	0.020
640	15	10	C difficile GDH-AIS086J	1.509	0.024
641	15	11	C difficile GDH-AIS086J	1.510	0.027
642	15	12	C difficile GDH-AIS086J	1.509	0.028
643	15	13	C difficile GDH-AIS086J	1.506	0.027
644	15	14	C difficile GDH-AIS086J	1.505	0.029
645	15	15	C difficile GDH-AIS086J	1.504	0.030
646	15	16	C difficile GDH-AIS086J	1.503	0.031
647	15	17	C difficile GDH-AIS086J	1.495	0.025
648	15	18	C difficile GDH-AIS086J	1.490	0.022
649	15	19	C difficile GDH-AIS086J	1.487	0.022
650	15	20	C difficile GDH-AIS086J	1.482	0.019
651	15	21	C difficile GDH-AIS086J	1.482	0.020
652	15	22	C difficile GDH-AIS086J	1.475	0.016
653	15	23	C difficile GDH-AIS086J	1.467	0.010
654	15	24	C difficile GDH-AIS086J	1.462	0.007
655	15	25	C difficile GDH-AIS086J	1.460	0.007
656	15	26	C difficile GDH-AIS086J	1.456	0.006
657	15	27	C difficile GDH-AIS086J	1.447	-0.001
658	15	28	C difficile GDH-AIS086J	1.442	-0.004
659	15	29	C difficile GDH-AIS086J	1.439	-0.005
660	15	30	C difficile GDH-AIS086J	1.436	-0.005
661	15	31	C difficile GDH-AIS086J	1.435	-0.004
662	15	32	C difficile GDH-AIS086J	1.437	-0.001
663	15	33	C difficile GDH-AIS086J	1.431	-0.004
664	15	34	C difficile GDH-AIS086J	1.427	-0.007
665	15	35	C difficile GDH-AIS086J	1.424	-0.007
666	15	36	C difficile GDH-AIS086J	1.422	-0.006
667	15	37	C difficile GDH-AIS086J	1.418	-0.009
668	15	38	C difficile GDH-AIS086J	1.417	-0.008
669	15	39	C difficile GDH-AIS086J	1.417	-0.006
670	15	40	C difficile GDH-AIS086J	1.413	-0.007
671	15	41	C difficile GDH-AIS086J	1.407	-0.011
672	15	42	C difficile GDH-AIS086J	1.401	-0.015
673	15	43	C difficile GDH-AIS086J	1.398	-0.016
674	15	44	C difficile GDH-AIS086J	1.396	-0.015
675	15	45	C difficile GDH-AIS086J	1.398	-0.011
676	16	1	C difficile Tox B-C difficile Tox B	1.250	-0.147
677	16	2	C difficile Tox B-C difficile Tox B	1.265	-0.132
678	16	3	C difficile Tox B-C difficile Tox B	1.299	-0.098
679	16	4	C difficile Tox B-C difficile Tox B	1.330	-0.067
680	16	5	C difficile Tox B-C difficile Tox B	1.358	-0.041
681	16	6	C difficile Tox B-C difficile Tox B	1.380	-0.019
682	16	7	C difficile Tox B-C difficile Tox B	1.391	-0.009
683	16	8	C difficile Tox B-C difficile Tox B	1.401	0.002
684	16	9	C difficile Tox B-C difficile Tox B	1.408	0.008
685	16	10	C difficile Tox B-C difficile Tox B	1.413	0.013
686	16	11	C difficile Tox B-C difficile Tox B	1.422	0.021
687	16	12	C difficile Tox B-C difficile Tox B	1.428	0.027
688	16	13	C difficile Tox B-C difficile Tox B	1.424	0.022
689	16	14	C difficile Tox B-C difficile Tox B	1.425	0.023
690	16	15	C difficile Tox B-C difficile Tox B	1.429	0.026
691	16	16	C difficile Tox B-C difficile Tox B	1.429	0.026
692	16	17	C difficile Tox B-C difficile Tox B	1.429	0.025
693	16	18	C difficile Tox B-C difficile Tox B	1.428	0.024
694	16	19	C difficile Tox B-C difficile Tox B	1.425	0.020
695	16	20	C difficile Tox B-C difficile Tox B	1.431	0.025
696	16	21	C difficile Tox B-C difficile Tox B	1.430	0.024
697	16	22	C difficile Tox B-C difficile Tox B	1.428	0.021
698	16	23	C difficile Tox B-C difficile Tox B	1.424	0.018
699	16	24	C difficile Tox B-C difficile Tox B	1.421	0.014
700	16	25	C difficile Tox B-C difficile Tox B	1.424	0.016
701	16	26	C difficile Tox B-C difficile Tox B	1.422	0.014
702	16	27	C difficile Tox B-C difficile Tox B	1.421	0.013
703	16	28	C difficile Tox B-C difficile Tox B	1.417	0.008
704	16	29	C difficile Tox B-C difficile Tox B	1.415	0.006
705	16	30	C difficile Tox B-C difficile Tox B	1.412	0.003
706	16	31	C difficile Tox B-C difficile Tox B	1.406	-0.004
707	16	32	C difficile Tox B-C difficile Tox B	1.406	-0.005
708	16	33	C difficile Tox B-C difficile Tox B	1.406	-0.005
709	16	34	C difficile Tox B-C difficile Tox B	1.404	-0.007
710	16	35	C difficile Tox B-C difficile Tox B	1.402	-0.011
711	16	36	C difficile Tox B-C difficile Tox B	1.398	-0.014
712	16	37	C difficile Tox B-C difficile Tox B	1.397	-0.016
713	16	38	C difficile Tox B-C difficile Tox B	1.399	-0.015
714	16	39	C difficile Tox B-C difficile Tox B	1.401	-0.013
715	16	40	C difficile Tox B-C difficile Tox B	1.402	-0.013
716	16	41	C difficile Tox B-C difficile Tox B	1.400	-0.015
717	16	42	C difficile Tox B-C difficile Tox B	1.399	-0.017
718	16	43	C difficile Tox B-C difficile Tox B	1.402	-0.014
719	16	44	C difficile Tox B-C difficile Tox B	1.404	-0.013
720	16	45	C difficile Tox B-C difficile Tox B	1.405	-0.012
721	17	1	VTX 1-AIT97CR	2.571	-0.026
722	17	2	VTX 1-AIT97CR	2.571	-0.014
723	17	3	VTX 1-AIT97CR	2.569	-0.004
724	17	4	VTX 1-AIT97CR	2.571	0.010
725	17	5	VTX 1-AIT97CR	2.570	0.020
726	17	6	VTX 1-AIT97CR	2.564	0.025
727	17	7	VTX 1-AIT97CR	2.559	0.033
728	17	8	VTX 1-AIT97CR	2.548	0.033
729	17	9	VTX 1-AIT97CR	2.531	0.028
730	17	10	VTX 1-AIT97CR	2.516	0.025
731	17	11	VTX 1-AIT97CR	2.506	0.026
732	17	12	VTX 1-AIT97CR	2.485	0.017
733	17	13	VTX 1-AIT97CR	2.471	0.015
734	17	14	VTX 1-AIT97CR	2.456	0.012
735	17	15	VTX 1-AIT97CR	2.441	0.008
736	17	16	VTX 1-AIT97CR	2.420	-0.001
737	17	17	VTX 1-AIT97CR	2.402	-0.007
738	17	18	VTX 1-AIT97CR	2.388	-0.009
739	17	19	VTX 1-AIT97CR	2.367	-0.019
740	17	20	VTX 1-AIT97CR	2.354	-0.020
741	17	21	VTX 1-AIT97CR	2.340	-0.022
742	17	22	VTX 1-AIT97CR	2.325	-0.025
743	17	23	VTX 1-AIT97CR	2.305	-0.034
744	17	24	VTX 1-AIT97CR	2.290	-0.037
745	17	25	VTX 1-AIT97CR	2.283	-0.032
746	17	26	VTX 1-AIT97CR	2.270	-0.034
747	17	27	VTX 1-AIT97CR	2.256	-0.036
748	17	28	VTX 1-AIT97CR	2.243	-0.037
749	17	29	VTX 1-AIT97CR	2.234	-0.035
750	17	30	VTX 1-AIT97CR	2.225	-0.031
751	17	31	VTX 1-AIT97CR	2.211	-0.034
752	17	32	VTX 1-AIT97CR	2.202	-0.031
753	17	33	VTX 1-AIT97CR	2.192	-0.030
754	17	34	VTX 1-AIT97CR	2.184	-0.025
755	17	35	VTX 1-AIT97CR	2.178	-0.020
756	17	36	VTX 1-AIT97CR	2.172	-0.015
757	17	37	VTX 1-AIT97CR	2.163	-0.012
758	17	38	VTX 1-AIT97CR	2.158	-0.005
759	17	39	VTX 1-AIT97CR	2.167	0.016
760	17	40	VTX 1-AIT97CR	2.171	0.032
761	17	41	VTX 1-AIT97CR	2.169	0.041
762	17	42	VTX 1-AIT97CR	2.173	0.057
763	17	43	VTX 1-AIT97CR	2.178	0.073
764	17	44	VTX 1-AIT97CR	2.178	0.085
765	17	45	VTX 1-AIT97CR	2.179	0.098
766	18	1	BT control Man-AIVI5IZ	1.799	-0.162
767	18	2	BT control Man-AIVI5IZ	1.822	-0.142
768	18	3	BT control Man-AIVI5IZ	1.869	-0.099
769	18	4	BT control Man-AIVI5IZ	1.909	-0.062
770	18	5	BT control Man-AIVI5IZ	1.936	-0.039
771	18	6	BT control Man-AIVI5IZ	1.958	-0.021
772	18	7	BT control Man-AIVI5IZ	1.978	-0.004
773	18	8	BT control Man-AIVI5IZ	1.995	0.009
774	18	9	BT control Man-AIVI5IZ	2.010	0.020
775	18	10	BT control Man-AIVI5IZ	2.021	0.027
776	18	11	BT control Man-AIVI5IZ	2.033	0.036
777	18	12	BT control Man-AIVI5IZ	2.043	0.042
778	18	13	BT control Man-AIVI5IZ	2.051	0.046
779	18	14	BT control Man-AIVI5IZ	2.057	0.049
780	18	15	BT control Man-AIVI5IZ	2.055	0.043
781	18	16	BT control Man-AIVI5IZ	2.051	0.036
782	18	17	BT control Man-AIVI5IZ	2.052	0.033
783	18	18	BT control Man-AIVI5IZ	2.050	0.027
784	18	19	BT control Man-AIVI5IZ	2.049	0.022
785	18	20	BT control Man-AIVI5IZ	2.044	0.014
786	18	21	BT control Man-AIVI5IZ	2.037	0.004
787	18	22	BT control Man-AIVI5IZ	2.033	-0.005
788	18	23	BT control Man-AIVI5IZ	2.028	-0.013
789	18	24	BT control Man-AIVI5IZ	2.030	-0.015
790	18	25	BT control Man-AIVI5IZ	2.029	-0.019
791	18	26	BT control Man-AIVI5IZ	2.025	-0.027
792	18	27	BT control Man-AIVI5IZ	2.024	-0.032
793	18	28	BT control Man-AIVI5IZ	2.024	-0.035
794	18	29	BT control Man-AIVI5IZ	2.026	-0.037
795	18	30	BT control Man-AIVI5IZ	2.035	-0.031
796	18	31	BT control Man-AIVI5IZ	2.057	-0.013
797	18	32	BT control Man-AIVI5IZ	2.097	0.023
798	18	33	BT control Man-AIVI5IZ	2.172	0.095
799	18	34	BT control Man-AIVI5IZ	2.288	0.207
800	18	35	BT control Man-AIVI5IZ	2.468	0.383
801	18	36	BT control Man-AIVI5IZ	2.706	0.617
802	18	37	BT control Man-AIVI5IZ	2.982	0.889
803	18	38	BT control Man-AIVI5IZ	3.265	1.169
804	18	39	BT control Man-AIVI5IZ	3.540	1.440
805	18	40	BT control Man-AIVI5IZ	3.781	1.678
806	18	41	BT control Man-AIVI5IZ	3.994	1.887
807	18	42	BT control Man-AIVI5IZ	4.180	2.070
808	18	43	BT control Man-AIVI5IZ	4.325	2.211
809	18	44	BT control Man-AIVI5IZ	4.464	2.346
810	18	45	BT control Man-AIVI5IZ	4.576	2.454
811	19	1	E. coli vtx 2-E. coli vtx 2	2.249	-0.049
812	19	2	E. coli vtx 2-E. coli vtx 2	2.243	-0.048
813	19	3	E. coli vtx 2-E. coli vtx 2	2.230	-0.053
814	19	4	E. coli vtx 2-E. coli vtx 2	2.232	-0.043
815	19	5	E. coli vtx 2-E. coli vtx 2	2.246	-0.021
816	19	6	E. coli vtx 2-E. coli vtx 2	2.260	0.000
817	19	7	E. coli vtx 2-E. coli vtx 2	2.272	0.019
818	19	8	E. coli vtx 2-E. coli vtx 2	2.269	0.024
819	19	9	E. coli vtx 2-E. coli vtx 2	2.262	0.024
820	19	10	E. coli vtx 2-E. coli vtx 2	2.263	0.033
821	19	11	E. coli vtx 2-E. coli vtx 2	2.253	0.031
822	19	12	E. coli vtx 2-E. coli vtx 2	2.242	0.028
823	19	13	E. coli vtx 2-E. coli vtx 2	2.231	0.024
824	19	14	E. coli vtx 2-E. coli vtx 2	2.219	0.020
825	19	15	E. coli vtx 2-E. coli vtx 2	2.204	0.013
826	19	16	E. coli vtx 2-E. coli vtx 2	2.192	0.009
827	19	17	E. coli vtx 2-E. coli vtx 2	2.183	0.007
828	19	18	E. coli vtx 2-E. coli vtx 2	2.168	0.000
829	19	19	E. coli vtx 2-E. coli vtx 2	2.163	0.002
830	19	20	E. coli vtx 2-E. coli vtx 2	2.149	-0.004
831	19	21	E. coli vtx 2-E. coli vtx 2	2.136	-0.009
832	19	22	E. coli vtx 2-E. coli vtx 2	2.128	-0.010
833	19	23	E. coli vtx 2-E. coli vtx 2	2.115	-0.015
834	19	24	E. coli vtx 2-E. coli vtx 2	2.107	-0.016
835	19	25	E. coli vtx 2-E. coli vtx 2	2.102	-0.013
836	19	26	E. coli vtx 2-E. coli vtx 2	2.097	-0.011
837	19	27	E. coli vtx 2-E. coli vtx 2	2.088	-0.012
838	19	28	E. coli vtx 2-E. coli vtx 2	2.080	-0.013
839	19	29	E. coli vtx 2-E. coli vtx 2	2.074	-0.011
840	19	30	E. coli vtx 2-E. coli vtx 2	2.064	-0.013
841	19	31	E. coli vtx 2-E. coli vtx 2	2.053	-0.016
842	19	32	E. coli vtx 2-E. coli vtx 2	2.049	-0.013
843	19	33	E. coli vtx 2-E. coli vtx 2	2.042	-0.012
844	19	34	E. coli vtx 2-E. coli vtx 2	2.036	-0.011
845	19	35	E. coli vtx 2-E. coli vtx 2	2.033	-0.006
846	19	36	E. coli vtx 2-E. coli vtx 2	2.029	-0.002
847	19	37	E. coli vtx 2-E. coli vtx 2	2.021	-0.002
848	19	38	E. coli vtx 2-E. coli vtx 2	2.016	0.000
849	19	39	E. coli vtx 2-E. coli vtx 2	2.015	0.007
850	19	40	E. coli vtx 2-E. coli vtx 2	2.010	0.009
851	19	41	E. coli vtx 2-E. coli vtx 2	2.003	0.010
852	19	42	E. coli vtx 2-E. coli vtx 2	1.998	0.013
853	19	43	E. coli vtx 2-E. coli vtx 2	1.992	0.015
854	19	44	E. coli vtx 2-E. coli vtx 2	1.989	0.019
855	19	45	E. coli vtx 2-E. coli vtx 2	1.988	0.026
856	20	1	Campy spp-AIWR3O7	1.627	-0.127
857	20	2	Campy spp-AIWR3O7	1.642	-0.115
858	20	3	Campy spp-AIWR3O7	1.681	-0.078
859	20	4	Campy spp-AIWR3O7	1.712	-0.050
860	20	5	Campy spp-AIWR3O7	1.738	-0.027
861	20	6	Campy spp-AIWR3O7	1.758	-0.009
862	20	7	Campy spp-AIWR3O7	1.775	0.005
863	20	8	Campy spp-AIWR3O7	1.785	0.012
864	20	9	Campy spp-AIWR3O7	1.793	0.017
865	20	10	Campy spp-AIWR3O7	1.803	0.025
866	20	11	Campy spp-AIWR3O7	1.809	0.027
867	20	12	Campy spp-AIWR3O7	1.810	0.025
868	20	13	Campy spp-AIWR3O7	1.813	0.026
869	20	14	Campy spp-AIWR3O7	1.819	0.029
870	20	15	Campy spp-AIWR3O7	1.818	0.026
871	20	16	Campy spp-AIWR3O7	1.824	0.029
872	20	17	Campy spp-AIWR3O7	1.822	0.024
873	20	18	Campy spp-AIWR3O7	1.818	0.017
874	20	19	Campy spp-AIWR3O7	1.813	0.009
875	20	20	Campy spp-AIWR3O7	1.813	0.007
876	20	21	Campy spp-AIWR3O7	1.816	0.007
877	20	22	Campy spp-AIWR3O7	1.814	0.002
878	20	23	Campy spp-AIWR3O7	1.810	-0.004
879	20	24	Campy spp-AIWR3O7	1.807	-0.010
880	20	25	Campy spp-AIWR3O7	1.807	-0.013
881	20	26	Campy spp-AIWR3O7	1.804	-0.019
882	20	27	Campy spp-AIWR3O7	1.800	-0.025
883	20	28	Campy spp-AIWR3O7	1.802	-0.026
884	20	29	Campy spp-AIWR3O7	1.804	-0.027
885	20	30	Campy spp-AIWR3O7	1.808	-0.025
886	20	31	Campy spp-AIWR3O7	1.820	-0.017
887	20	32	Campy spp-AIWR3O7	1.840	0.001
888	20	33	Campy spp-AIWR3O7	1.881	0.039
889	20	34	Campy spp-AIWR3O7	1.945	0.100
890	20	35	Campy spp-AIWR3O7	2.031	0.183
891	20	36	Campy spp-AIWR3O7	2.140	0.289
892	20	37	Campy spp-AIWR3O7	2.259	0.406
893	20	38	Campy spp-AIWR3O7	2.379	0.523
894	20	39	Campy spp-AIWR3O7	2.503	0.645
895	20	40	Campy spp-AIWR3O7	2.616	0.755
896	20	41	Campy spp-AIWR3O7	2.724	0.860
897	20	42	Campy spp-AIWR3O7	2.824	0.958
898	20	43	Campy spp-AIWR3O7	2.919	1.049
899	20	44	Campy spp-AIWR3O7	3.004	1.132
900	20	45	Campy spp-AIWR3O7	3.073	1.198
901	21	1	Salmonella ttr-AIX01VF	0.801	-0.114
902	21	2	Salmonella ttr-AIX01VF	0.815	-0.102
903	21	3	Salmonella ttr-AIX01VF	0.843	-0.077
904	21	4	Salmonella ttr-AIX01VF	0.867	-0.056
905	21	5	Salmonella ttr-AIX01VF	0.888	-0.037
906	21	6	Salmonella ttr-AIX01VF	0.907	-0.022
907	21	7	Salmonella ttr-AIX01VF	0.918	-0.013
908	21	8	Salmonella ttr-AIX01VF	0.928	-0.006
909	21	9	Salmonella ttr-AIX01VF	0.936	0.000
910	21	10	Salmonella ttr-AIX01VF	0.944	0.005
911	21	11	Salmonella ttr-AIX01VF	0.951	0.009
912	21	12	Salmonella ttr-AIX01VF	0.957	0.013
913	21	13	Salmonella ttr-AIX01VF	0.965	0.018
914	21	14	Salmonella ttr-AIX01VF	0.967	0.018
915	21	15	Salmonella ttr-AIX01VF	0.974	0.022
916	21	16	Salmonella ttr-AIX01VF	0.978	0.022
917	21	17	Salmonella ttr-AIX01VF	0.981	0.023
918	21	18	Salmonella ttr-AIX01VF	0.985	0.024
919	21	19	Salmonella ttr-AIX01VF	0.988	0.025
920	21	20	Salmonella ttr-AIX01VF	0.991	0.025
921	21	21	Salmonella ttr-AIX01VF	0.993	0.024
922	21	22	Salmonella ttr-AIX01VF	0.994	0.023
923	21	23	Salmonella ttr-AIX01VF	0.996	0.022
924	21	24	Salmonella ttr-AIX01VF	0.999	0.022
925	21	25	Salmonella ttr-AIX01VF	1.003	0.024
926	21	26	Salmonella ttr-AIX01VF	1.004	0.021
927	21	27	Salmonella ttr-AIX01VF	0.996	0.011
928	21	28	Salmonella ttr-AIX01VF	0.995	0.008
929	21	29	Salmonella ttr-AIX01VF	0.997	0.007
930	21	30	Salmonella ttr-AIX01VF	0.995	0.002
931	21	31	Salmonella ttr-AIX01VF	0.996	0.000
932	21	32	Salmonella ttr-AIX01VF	0.998	-0.001
933	21	33	Salmonella ttr-AIX01VF	0.999	-0.002
934	21	34	Salmonella ttr-AIX01VF	1.000	-0.004
935	21	35	Salmonella ttr-AIX01VF	1.000	-0.007
936	21	36	Salmonella ttr-AIX01VF	1.001	-0.009
937	21	37	Salmonella ttr-AIX01VF	1.003	-0.009
938	21	38	Salmonella ttr-AIX01VF	1.005	-0.010
939	21	39	Salmonella ttr-AIX01VF	1.003	-0.015
940	21	40	Salmonella ttr-AIX01VF	1.005	-0.015
941	21	41	Salmonella ttr-AIX01VF	1.007	-0.016
942	21	42	Salmonella ttr-AIX01VF	1.005	-0.020
943	21	43	Salmonella ttr-AIX01VF	1.004	-0.025
944	21	44	Salmonella ttr-AIX01VF	1.005	-0.026
945	21	45	Salmonella ttr-AIX01VF	1.008	-0.026
946	22	1	Crypto CP2-AIY9Z1N	3.421	0.209
947	22	2	Crypto CP2-AIY9Z1N	3.397	0.206
948	22	3	Crypto CP2-AIY9Z1N	3.331	0.161
949	22	4	Crypto CP2-AIY9Z1N	3.281	0.133
950	22	5	Crypto CP2-AIY9Z1N	3.228	0.101
951	22	6	Crypto CP2-AIY9Z1N	3.183	0.078
952	22	7	Crypto CP2-AIY9Z1N	3.138	0.054
953	22	8	Crypto CP2-AIY9Z1N	3.103	0.040
954	22	9	Crypto CP2-AIY9Z1N	3.066	0.024
955	22	10	Crypto CP2-AIY9Z1N	3.025	0.005
956	22	11	Crypto CP2-AIY9Z1N	2.992	-0.007
957	22	12	Crypto CP2-AIY9Z1N	2.958	-0.020
958	22	13	Crypto CP2-AIY9Z1N	2.926	-0.030
959	22	14	Crypto CP2-AIY9Z1N	2.903	-0.032
960	22	15	Crypto CP2-AIY9Z1N	2.877	-0.036
961	22	16	Crypto CP2-AIY9Z1N	2.846	-0.046
962	22	17	Crypto CP2-AIY9Z1N	2.812	-0.059
963	22	18	Crypto CP2-AIY9Z1N	2.787	-0.063
964	22	19	Crypto CP2-AIY9Z1N	2.769	-0.059
965	22	20	Crypto CP2-AIY9Z1N	2.743	-0.064
966	22	21	Crypto CP2-AIY9Z1N	2.717	-0.069
967	22	22	Crypto CP2-AIY9Z1N	2.697	-0.068
968	22	23	Crypto CP2-AIY9Z1N	2.674	-0.069
969	22	24	Crypto CP2-AIY9Z1N	2.654	-0.068
970	22	25	Crypto CP2-AIY9Z1N	2.630	-0.071
971	22	26	Crypto CP2-AIY9Z1N	2.614	-0.066
972	22	27	Crypto CP2-AIY9Z1N	2.595	-0.063
973	22	28	Crypto CP2-AIY9Z1N	2.578	-0.059
974	22	29	Crypto CP2-AIY9Z1N	2.560	-0.055
975	22	30	Crypto CP2-AIY9Z1N	2.544	-0.050
976	22	31	Crypto CP2-AIY9Z1N	2.527	-0.046
977	22	32	Crypto CP2-AIY9Z1N	2.517	-0.034
978	22	33	Crypto CP2-AIY9Z1N	2.508	-0.022
979	22	34	Crypto CP2-AIY9Z1N	2.496	-0.013
980	22	35	Crypto CP2-AIY9Z1N	2.483	-0.004
981	22	36	Crypto CP2-AIY9Z1N	2.475	0.009
982	22	37	Crypto CP2-AIY9Z1N	2.465	0.020
983	22	38	Crypto CP2-AIY9Z1N	2.458	0.034
984	22	39	Crypto CP2-AIY9Z1N	2.457	0.055
985	22	40	Crypto CP2-AIY9Z1N	2.452	0.071
986	22	41	Crypto CP2-AIY9Z1N	2.439	0.079
987	22	42	Crypto CP2-AIY9Z1N	2.426	0.088
988	22	43	Crypto CP2-AIY9Z1N	2.421	0.104
989	22	44	Crypto CP2-AIY9Z1N	2.415	0.119
990	22	45	Crypto CP2-AIY9Z1N	2.419	0.144
991	23	1	Green Fluorescent Protein-AI0IX7V	2.536	-0.107
992	23	2	Green Fluorescent Protein-AI0IX7V	2.559	-0.079
993	23	3	Green Fluorescent Protein-AI0IX7V	2.586	-0.047
994	23	4	Green Fluorescent Protein-AI0IX7V	2.613	-0.015
995	23	5	Green Fluorescent Protein-AI0IX7V	2.620	-0.003
996	23	6	Green Fluorescent Protein-AI0IX7V	2.628	0.010
997	23	7	Green Fluorescent Protein-AI0IX7V	2.630	0.017
998	23	8	Green Fluorescent Protein-AI0IX7V	2.621	0.014
999	23	9	Green Fluorescent Protein-AI0IX7V	2.620	0.017
1000	23	10	Green Fluorescent Protein-AI0IX7V	2.615	0.017
1001	23	11	Green Fluorescent Protein-AI0IX7V	2.614	0.022
1002	23	12	Green Fluorescent Protein-AI0IX7V	2.599	0.012
1003	23	13	Green Fluorescent Protein-AI0IX7V	2.592	0.010
1004	23	14	Green Fluorescent Protein-AI0IX7V	2.588	0.011
1005	23	15	Green Fluorescent Protein-AI0IX7V	2.576	0.004
1006	23	16	Green Fluorescent Protein-AI0IX7V	2.565	-0.002
1007	23	17	Green Fluorescent Protein-AI0IX7V	2.559	-0.002
1008	23	18	Green Fluorescent Protein-AI0IX7V	2.554	-0.003
1009	23	19	Green Fluorescent Protein-AI0IX7V	2.548	-0.003
1010	23	20	Green Fluorescent Protein-AI0IX7V	2.543	-0.004
1011	23	21	Green Fluorescent Protein-AI0IX7V	2.538	-0.004
1012	23	22	Green Fluorescent Protein-AI0IX7V	2.534	-0.002
1013	23	23	Green Fluorescent Protein-AI0IX7V	2.524	-0.007
1014	23	24	Green Fluorescent Protein-AI0IX7V	2.517	-0.010
1015	23	25	Green Fluorescent Protein-AI0IX7V	2.512	-0.009
1016	23	26	Green Fluorescent Protein-AI0IX7V	2.513	-0.003
1017	23	27	Green Fluorescent Protein-AI0IX7V	2.505	-0.006
1018	23	28	Green Fluorescent Protein-AI0IX7V	2.493	-0.013
1019	23	29	Green Fluorescent Protein-AI0IX7V	2.486	-0.015
1020	23	30	Green Fluorescent Protein-AI0IX7V	2.484	-0.012
1021	23	31	Green Fluorescent Protein-AI0IX7V	2.479	-0.011
1022	23	32	Green Fluorescent Protein-AI0IX7V	2.480	-0.006
1023	23	33	Green Fluorescent Protein-AI0IX7V	2.478	-0.003
1024	23	34	Green Fluorescent Protein-AI0IX7V	2.475	0.000
1025	23	35	Green Fluorescent Protein-AI0IX7V	2.470	-0.001
1026	23	36	Green Fluorescent Protein-AI0IX7V	2.464	-0.002
1027	23	37	Green Fluorescent Protein-AI0IX7V	2.462	0.002
1028	23	38	Green Fluorescent Protein-AI0IX7V	2.455	0.000
1029	23	39	Green Fluorescent Protein-AI0IX7V	2.452	0.002
1030	23	40	Green Fluorescent Protein-AI0IX7V	2.451	0.006
1031	23	41	Green Fluorescent Protein-AI0IX7V	2.447	0.007
1032	23	42	Green Fluorescent Protein-AI0IX7V	2.443	0.008
1033	23	43	Green Fluorescent Protein-AI0IX7V	2.439	0.010
1034	23	44	Green Fluorescent Protein-AI0IX7V	2.439	0.014
1035	23	45	Green Fluorescent Protein-AI0IX7V	2.441	0.021
1036	24	1	Adeno 2-Adeno 2	1.940	0.042
1037	24	2	Adeno 2-Adeno 2	1.934	0.045
1038	24	3	Adeno 2-Adeno 2	1.923	0.043
1039	24	4	Adeno 2-Adeno 2	1.911	0.040
1040	24	5	Adeno 2-Adeno 2	1.898	0.035
1041	24	6	Adeno 2-Adeno 2	1.883	0.030
1042	24	7	Adeno 2-Adeno 2	1.871	0.027
1043	24	8	Adeno 2-Adeno 2	1.859	0.023
1044	24	9	Adeno 2-Adeno 2	1.840	0.013
1045	24	10	Adeno 2-Adeno 2	1.828	0.011
1046	24	11	Adeno 2-Adeno 2	1.817	0.008
1047	24	12	Adeno 2-Adeno 2	1.800	0.000
1048	24	13	Adeno 2-Adeno 2	1.785	-0.006
1049	24	14	Adeno 2-Adeno 2	1.769	-0.012
1050	24	15	Adeno 2-Adeno 2	1.760	-0.013
1051	24	16	Adeno 2-Adeno 2	1.751	-0.013
1052	24	17	Adeno 2-Adeno 2	1.735	-0.019
1053	24	18	Adeno 2-Adeno 2	1.724	-0.021
1054	24	19	Adeno 2-Adeno 2	1.714	-0.023
1055	24	20	Adeno 2-Adeno 2	1.704	-0.024
1056	24	21	Adeno 2-Adeno 2	1.691	-0.028
1057	24	22	Adeno 2-Adeno 2	1.682	-0.028
1058	24	23	Adeno 2-Adeno 2	1.673	-0.029
1059	24	24	Adeno 2-Adeno 2	1.662	-0.030
1060	24	25	Adeno 2-Adeno 2	1.650	-0.034
1061	24	26	Adeno 2-Adeno 2	1.639	-0.036
1062	24	27	Adeno 2-Adeno 2	1.634	-0.032
1063	24	28	Adeno 2-Adeno 2	1.629	-0.028
1064	24	29	Adeno 2-Adeno 2	1.621	-0.027
1065	24	30	Adeno 2-Adeno 2	1.617	-0.021
1066	24	31	Adeno 2-Adeno 2	1.613	-0.017
1067	24	32	Adeno 2-Adeno 2	1.606	-0.014
1068	24	33	Adeno 2-Adeno 2	1.603	-0.008
1069	24	34	Adeno 2-Adeno 2	1.600	-0.003
1070	24	35	Adeno 2-Adeno 2	1.595	0.001
1071	24	36	Adeno 2-Adeno 2	1.591	0.006
1072	24	37	Adeno 2-Adeno 2	1.585	0.009
1073	24	38	Adeno 2-Adeno 2	1.579	0.013
1074	24	39	Adeno 2-Adeno 2	1.576	0.018
1075	24	40	Adeno 2-Adeno 2	1.573	0.024
1076	24	41	Adeno 2-Adeno 2	1.572	0.032
1077	24	42	Adeno 2-Adeno 2	1.569	0.038
1078	24	43	Adeno 2-Adeno 2	1.567	0.045
1079	24	44	Adeno 2-Adeno 2	1.561	0.048
1080	24	45	Adeno 2-Adeno 2	1.561	0.057
1081	25	1	Adeno 40_41 Oly-AI1RWD3	1.146	-0.039
1082	25	2	Adeno 40_41 Oly-AI1RWD3	1.152	-0.030
1083	25	3	Adeno 40_41 Oly-AI1RWD3	1.160	-0.019
1084	25	4	Adeno 40_41 Oly-AI1RWD3	1.168	-0.007
1085	25	5	Adeno 40_41 Oly-AI1RWD3	1.171	-0.001
1086	25	6	Adeno 40_41 Oly-AI1RWD3	1.171	0.003
1087	25	7	Adeno 40_41 Oly-AI1RWD3	1.170	0.005
1088	25	8	Adeno 40_41 Oly-AI1RWD3	1.171	0.009
1089	25	9	Adeno 40_41 Oly-AI1RWD3	1.168	0.010
1090	25	10	Adeno 40_41 Oly-AI1RWD3	1.165	0.010
1091	25	11	Adeno 40_41 Oly-AI1RWD3	1.159	0.008
1092	25	12	Adeno 40_41 Oly-AI1RWD3	1.155	0.007
1093	25	13	Adeno 40_41 Oly-AI1RWD3	1.151	0.007
1094	25	14	Adeno 40_41 Oly-AI1RWD3	1.147	0.006
1095	25	15	Adeno 40_41 Oly-AI1RWD3	1.141	0.004
1096	25	16	Adeno 40_41 Oly-AI1RWD3	1.135	0.001
1097	25	17	Adeno 40_41 Oly-AI1RWD3	1.130	-0.001
1098	25	18	Adeno 40_41 Oly-AI1RWD3	1.126	-0.001
1099	25	19	Adeno 40_41 Oly-AI1RWD3	1.122	-0.002
1100	25	20	Adeno 40_41 Oly-AI1RWD3	1.118	-0.002
1101	25	21	Adeno 40_41 Oly-AI1RWD3	1.117	0.000
1102	25	22	Adeno 40_41 Oly-AI1RWD3	1.109	-0.004
1103	25	23	Adeno 40_41 Oly-AI1RWD3	1.106	-0.004
1104	25	24	Adeno 40_41 Oly-AI1RWD3	1.101	-0.005
1105	25	25	Adeno 40_41 Oly-AI1RWD3	1.096	-0.007
1106	25	26	Adeno 40_41 Oly-AI1RWD3	1.094	-0.006
1107	25	27	Adeno 40_41 Oly-AI1RWD3	1.090	-0.007
1108	25	28	Adeno 40_41 Oly-AI1RWD3	1.086	-0.007
1109	25	29	Adeno 40_41 Oly-AI1RWD3	1.083	-0.006
1110	25	30	Adeno 40_41 Oly-AI1RWD3	1.080	-0.006
1111	25	31	Adeno 40_41 Oly-AI1RWD3	1.079	-0.004
1112	25	32	Adeno 40_41 Oly-AI1RWD3	1.076	-0.003
1113	25	33	Adeno 40_41 Oly-AI1RWD3	1.074	-0.002
1114	25	34	Adeno 40_41 Oly-AI1RWD3	1.070	-0.003
1115	25	35	Adeno 40_41 Oly-AI1RWD3	1.067	-0.003
1116	25	36	Adeno 40_41 Oly-AI1RWD3	1.064	-0.002
1117	25	37	Adeno 40_41 Oly-AI1RWD3	1.062	0.000
1118	25	38	Adeno 40_41 Oly-AI1RWD3	1.059	0.000
1119	25	39	Adeno 40_41 Oly-AI1RWD3	1.057	0.001
1120	25	40	Adeno 40_41 Oly-AI1RWD3	1.055	0.003
1121	25	41	Adeno 40_41 Oly-AI1RWD3	1.055	0.007
1122	25	42	Adeno 40_41 Oly-AI1RWD3	1.054	0.009
1123	25	43	Adeno 40_41 Oly-AI1RWD3	1.049	0.007
1124	25	44	Adeno 40_41 Oly-AI1RWD3	1.047	0.009
1125	25	45	Adeno 40_41 Oly-AI1RWD3	1.047	0.012
1126	26	1	Astro 2 Liu-AI20UKB	1.955	-0.303
1127	26	2	Astro 2 Liu-AI20UKB	1.985	-0.274
1128	26	3	Astro 2 Liu-AI20UKB	2.057	-0.202
1129	26	4	Astro 2 Liu-AI20UKB	2.126	-0.133
1130	26	5	Astro 2 Liu-AI20UKB	2.180	-0.078
1131	26	6	Astro 2 Liu-AI20UKB	2.209	-0.049
1132	26	7	Astro 2 Liu-AI20UKB	2.232	-0.027
1133	26	8	Astro 2 Liu-AI20UKB	2.257	-0.002
1134	26	9	Astro 2 Liu-AI20UKB	2.275	0.017
1135	26	10	Astro 2 Liu-AI20UKB	2.293	0.034
1136	26	11	Astro 2 Liu-AI20UKB	2.304	0.045
1137	26	12	Astro 2 Liu-AI20UKB	2.313	0.054
1138	26	13	Astro 2 Liu-AI20UKB	2.314	0.055
1139	26	14	Astro 2 Liu-AI20UKB	2.316	0.057
1140	26	15	Astro 2 Liu-AI20UKB	2.309	0.050
1141	26	16	Astro 2 Liu-AI20UKB	2.314	0.055
1142	26	17	Astro 2 Liu-AI20UKB	2.313	0.054
1143	26	18	Astro 2 Liu-AI20UKB	2.310	0.051
1144	26	19	Astro 2 Liu-AI20UKB	2.306	0.047
1145	26	20	Astro 2 Liu-AI20UKB	2.305	0.046
1146	26	21	Astro 2 Liu-AI20UKB	2.299	0.039
1147	26	22	Astro 2 Liu-AI20UKB	2.291	0.032
1148	26	23	Astro 2 Liu-AI20UKB	2.285	0.026
1149	26	24	Astro 2 Liu-AI20UKB	2.284	0.025
1150	26	25	Astro 2 Liu-AI20UKB	2.283	0.024
1151	26	26	Astro 2 Liu-AI20UKB	2.280	0.020
1152	26	27	Astro 2 Liu-AI20UKB	2.277	0.017
1153	26	28	Astro 2 Liu-AI20UKB	2.273	0.014
1154	26	29	Astro 2 Liu-AI20UKB	2.274	0.014
1155	26	30	Astro 2 Liu-AI20UKB	2.270	0.010
1156	26	31	Astro 2 Liu-AI20UKB	2.266	0.007
1157	26	32	Astro 2 Liu-AI20UKB	2.258	-0.002
1158	26	33	Astro 2 Liu-AI20UKB	2.255	-0.005
1159	26	34	Astro 2 Liu-AI20UKB	2.250	-0.010
1160	26	35	Astro 2 Liu-AI20UKB	2.251	-0.009
1161	26	36	Astro 2 Liu-AI20UKB	2.245	-0.015
1162	26	37	Astro 2 Liu-AI20UKB	2.237	-0.023
1163	26	38	Astro 2 Liu-AI20UKB	2.231	-0.029
1164	26	39	Astro 2 Liu-AI20UKB	2.230	-0.030
1165	26	40	Astro 2 Liu-AI20UKB	2.227	-0.033
1166	26	41	Astro 2 Liu-AI20UKB	2.225	-0.035
1167	26	42	Astro 2 Liu-AI20UKB	2.223	-0.037
1168	26	43	Astro 2 Liu-AI20UKB	2.224	-0.036
1169	26	44	Astro 2 Liu-AI20UKB	2.223	-0.037
1170	26	45	Astro 2 Liu-AI20UKB	2.221	-0.039
1171	27	1	Giardia lambia 1-AI39SQJ	0.895	-0.067
1172	27	2	Giardia lambia 1-AI39SQJ	0.903	-0.057
1173	27	3	Giardia lambia 1-AI39SQJ	0.920	-0.040
1174	27	4	Giardia lambia 1-AI39SQJ	0.932	-0.027
1175	27	5	Giardia lambia 1-AI39SQJ	0.942	-0.017
1176	27	6	Giardia lambia 1-AI39SQJ	0.949	-0.009
1177	27	7	Giardia lambia 1-AI39SQJ	0.956	-0.001
1178	27	8	Giardia lambia 1-AI39SQJ	0.960	0.004
1179	27	9	Giardia lambia 1-AI39SQJ	0.961	0.006
1180	27	10	Giardia lambia 1-AI39SQJ	0.961	0.007
1181	27	11	Giardia lambia 1-AI39SQJ	0.962	0.009
1182	27	12	Giardia lambia 1-AI39SQJ	0.963	0.011
1183	27	13	Giardia lambia 1-AI39SQJ	0.961	0.009
1184	27	14	Giardia lambia 1-AI39SQJ	0.961	0.010
1185	27	15	Giardia lambia 1-AI39SQJ	0.961	0.011
1186	27	16	Giardia lambia 1-AI39SQJ	0.961	0.011
1187	27	17	Giardia lambia 1-AI39SQJ	0.957	0.009
1188	27	18	Giardia lambia 1-AI39SQJ	0.957	0.009
1189	27	19	Giardia lambia 1-AI39SQJ	0.957	0.010
1190	27	20	Giardia lambia 1-AI39SQJ	0.953	0.007
1191	27	21	Giardia lambia 1-AI39SQJ	0.952	0.007
1192	27	22	Giardia lambia 1-AI39SQJ	0.949	0.004
1193	27	23	Giardia lambia 1-AI39SQJ	0.948	0.005
1194	27	24	Giardia lambia 1-AI39SQJ	0.949	0.006
1195	27	25	Giardia lambia 1-AI39SQJ	0.947	0.005
1196	27	26	Giardia lambia 1-AI39SQJ	0.946	0.004
1197	27	27	Giardia lambia 1-AI39SQJ	0.943	0.003
1198	27	28	Giardia lambia 1-AI39SQJ	0.940	0.001
1199	27	29	Giardia lambia 1-AI39SQJ	0.938	-0.001
1200	27	30	Giardia lambia 1-AI39SQJ	0.938	0.000
1201	27	31	Giardia lambia 1-AI39SQJ	0.936	-0.001
1202	27	32	Giardia lambia 1-AI39SQJ	0.933	-0.003
1203	27	33	Giardia lambia 1-AI39SQJ	0.932	-0.003
1204	27	34	Giardia lambia 1-AI39SQJ	0.931	-0.004
1205	27	35	Giardia lambia 1-AI39SQJ	0.930	-0.004
1206	27	36	Giardia lambia 1-AI39SQJ	0.928	-0.005
1207	27	37	Giardia lambia 1-AI39SQJ	0.929	-0.003
1208	27	38	Giardia lambia 1-AI39SQJ	0.929	-0.002
1209	27	39	Giardia lambia 1-AI39SQJ	0.927	-0.004
1210	27	40	Giardia lambia 1-AI39SQJ	0.925	-0.005
1211	27	41	Giardia lambia 1-AI39SQJ	0.924	-0.005
1212	27	42	Giardia lambia 1-AI39SQJ	0.923	-0.005
1213	27	43	Giardia lambia 1-AI39SQJ	0.923	-0.004
1214	27	44	Giardia lambia 1-AI39SQJ	0.920	-0.006
1215	27	45	Giardia lambia 1-AI39SQJ	0.920	-0.005
1216	28	1	Rotavirus Liu 2-Rotavirus Liu 2	2.653	-0.215
1217	28	2	Rotavirus Liu 2-Rotavirus Liu 2	2.679	-0.180
1218	28	3	Rotavirus Liu 2-Rotavirus Liu 2	2.727	-0.123
1219	28	4	Rotavirus Liu 2-Rotavirus Liu 2	2.769	-0.073
1220	28	5	Rotavirus Liu 2-Rotavirus Liu 2	2.802	-0.031
1221	28	6	Rotavirus Liu 2-Rotavirus Liu 2	2.816	-0.007
1222	28	7	Rotavirus Liu 2-Rotavirus Liu 2	2.832	0.018
1223	28	8	Rotavirus Liu 2-Rotavirus Liu 2	2.835	0.030
1224	28	9	Rotavirus Liu 2-Rotavirus Liu 2	2.832	0.036
1225	28	10	Rotavirus Liu 2-Rotavirus Liu 2	2.819	0.032
1226	28	11	Rotavirus Liu 2-Rotavirus Liu 2	2.814	0.036
1227	28	12	Rotavirus Liu 2-Rotavirus Liu 2	2.814	0.045
1228	28	13	Rotavirus Liu 2-Rotavirus Liu 2	2.800	0.041
1229	28	14	Rotavirus Liu 2-Rotavirus Liu 2	2.783	0.032
1230	28	15	Rotavirus Liu 2-Rotavirus Liu 2	2.766	0.025
1231	28	16	Rotavirus Liu 2-Rotavirus Liu 2	2.760	0.028
1232	28	17	Rotavirus Liu 2-Rotavirus Liu 2	2.749	0.025
1233	28	18	Rotavirus Liu 2-Rotavirus Liu 2	2.731	0.017
1234	28	19	Rotavirus Liu 2-Rotavirus Liu 2	2.716	0.011
1235	28	20	Rotavirus Liu 2-Rotavirus Liu 2	2.701	0.005
1236	28	21	Rotavirus Liu 2-Rotavirus Liu 2	2.684	-0.003
1237	28	22	Rotavirus Liu 2-Rotavirus Liu 2	2.671	-0.007
1238	28	23	Rotavirus Liu 2-Rotavirus Liu 2	2.664	-0.004
1239	28	24	Rotavirus Liu 2-Rotavirus Liu 2	2.650	-0.009
1240	28	25	Rotavirus Liu 2-Rotavirus Liu 2	2.640	-0.011
1241	28	26	Rotavirus Liu 2-Rotavirus Liu 2	2.631	-0.010
1242	28	27	Rotavirus Liu 2-Rotavirus Liu 2	2.619	-0.013
1243	28	28	Rotavirus Liu 2-Rotavirus Liu 2	2.607	-0.016
1244	28	29	Rotavirus Liu 2-Rotavirus Liu 2	2.604	-0.010
1245	28	30	Rotavirus Liu 2-Rotavirus Liu 2	2.601	-0.004
1246	28	31	Rotavirus Liu 2-Rotavirus Liu 2	2.584	-0.012
1247	28	32	Rotavirus Liu 2-Rotavirus Liu 2	2.572	-0.015
1248	28	33	Rotavirus Liu 2-Rotavirus Liu 2	2.560	-0.018
1249	28	34	Rotavirus Liu 2-Rotavirus Liu 2	2.551	-0.018
1250	28	35	Rotavirus Liu 2-Rotavirus Liu 2	2.545	-0.014
1251	28	36	Rotavirus Liu 2-Rotavirus Liu 2	2.540	-0.010
1252	28	37	Rotavirus Liu 2-Rotavirus Liu 2	2.532	-0.010
1253	28	38	Rotavirus Liu 2-Rotavirus Liu 2	2.531	-0.002
1254	28	39	Rotavirus Liu 2-Rotavirus Liu 2	2.523	0.000
1255	28	40	Rotavirus Liu 2-Rotavirus Liu 2	2.516	0.002
1256	28	41	Rotavirus Liu 2-Rotavirus Liu 2	2.506	0.001
1257	28	42	Rotavirus Liu 2-Rotavirus Liu 2	2.501	0.004
1258	28	43	Rotavirus Liu 2-Rotavirus Liu 2	2.499	0.012
1259	28	44	Rotavirus Liu 2-Rotavirus Liu 2	2.499	0.021
1260	28	45	Rotavirus Liu 2-Rotavirus Liu 2	2.494	0.025
1261	29	1	Enterovirus 2 Br-Enterovirus 2 Br	1.505	-0.030
1262	29	2	Enterovirus 2 Br-Enterovirus 2 Br	1.510	-0.020
1263	29	3	Enterovirus 2 Br-Enterovirus 2 Br	1.519	-0.007
1264	29	4	Enterovirus 2 Br-Enterovirus 2 Br	1.521	-0.002
1265	29	5	Enterovirus 2 Br-Enterovirus 2 Br	1.526	0.008
1266	29	6	Enterovirus 2 Br-Enterovirus 2 Br	1.527	0.013
1267	29	7	Enterovirus 2 Br-Enterovirus 2 Br	1.520	0.010
1268	29	8	Enterovirus 2 Br-Enterovirus 2 Br	1.520	0.014
1269	29	9	Enterovirus 2 Br-Enterovirus 2 Br	1.517	0.015
1270	29	10	Enterovirus 2 Br-Enterovirus 2 Br	1.508	0.010
1271	29	11	Enterovirus 2 Br-Enterovirus 2 Br	1.502	0.008
1272	29	12	Enterovirus 2 Br-Enterovirus 2 Br	1.496	0.007
1273	29	13	Enterovirus 2 Br-Enterovirus 2 Br	1.488	0.003
1274	29	14	Enterovirus 2 Br-Enterovirus 2 Br	1.481	0.000
1275	29	15	Enterovirus 2 Br-Enterovirus 2 Br	1.474	-0.003
1276	29	16	Enterovirus 2 Br-Enterovirus 2 Br	1.469	-0.004
1277	29	17	Enterovirus 2 Br-Enterovirus 2 Br	1.462	-0.006
1278	29	18	Enterovirus 2 Br-Enterovirus 2 Br	1.457	-0.007
1279	29	19	Enterovirus 2 Br-Enterovirus 2 Br	1.451	-0.008
1280	29	20	Enterovirus 2 Br-Enterovirus 2 Br	1.446	-0.009
1281	29	21	Enterovirus 2 Br-Enterovirus 2 Br	1.442	-0.009
1282	29	22	Enterovirus 2 Br-Enterovirus 2 Br	1.439	-0.008
1283	29	23	Enterovirus 2 Br-Enterovirus 2 Br	1.433	-0.010
1284	29	24	Enterovirus 2 Br-Enterovirus 2 Br	1.427	-0.012
1285	29	25	Enterovirus 2 Br-Enterovirus 2 Br	1.423	-0.012
1286	29	26	Enterovirus 2 Br-Enterovirus 2 Br	1.420	-0.010
1287	29	27	Enterovirus 2 Br-Enterovirus 2 Br	1.419	-0.007
1288	29	28	Enterovirus 2 Br-Enterovirus 2 Br	1.413	-0.009
1289	29	29	Enterovirus 2 Br-Enterovirus 2 Br	1.412	-0.006
1290	29	30	Enterovirus 2 Br-Enterovirus 2 Br	1.407	-0.007
1291	29	31	Enterovirus 2 Br-Enterovirus 2 Br	1.400	-0.009
1292	29	32	Enterovirus 2 Br-Enterovirus 2 Br	1.398	-0.007
1293	29	33	Enterovirus 2 Br-Enterovirus 2 Br	1.396	-0.005
1294	29	34	Enterovirus 2 Br-Enterovirus 2 Br	1.391	-0.006
1295	29	35	Enterovirus 2 Br-Enterovirus 2 Br	1.389	-0.003
1296	29	36	Enterovirus 2 Br-Enterovirus 2 Br	1.389	0.001
1297	29	37	Enterovirus 2 Br-Enterovirus 2 Br	1.387	0.003
1298	29	38	Enterovirus 2 Br-Enterovirus 2 Br	1.385	0.005
1299	29	39	Enterovirus 2 Br-Enterovirus 2 Br	1.383	0.008
1300	29	40	Enterovirus 2 Br-Enterovirus 2 Br	1.381	0.010
1301	29	41	Enterovirus 2 Br-Enterovirus 2 Br	1.376	0.009
1302	29	42	Enterovirus 2 Br-Enterovirus 2 Br	1.371	0.008
1303	29	43	Enterovirus 2 Br-Enterovirus 2 Br	1.373	0.014
1304	29	44	Enterovirus 2 Br-Enterovirus 2 Br	1.373	0.019
1305	29	45	Enterovirus 2 Br-Enterovirus 2 Br	1.374	0.023
1306	30	1	Hepatitis A 1-Hepatitis A 1	0.868	-0.049
1307	30	2	Hepatitis A 1-Hepatitis A 1	0.878	-0.037
1308	30	3	Hepatitis A 1-Hepatitis A 1	0.894	-0.020
1309	30	4	Hepatitis A 1-Hepatitis A 1	0.903	-0.010
1310	30	5	Hepatitis A 1-Hepatitis A 1	0.910	-0.002
1311	30	6	Hepatitis A 1-Hepatitis A 1	0.915	0.003
1312	30	7	Hepatitis A 1-Hepatitis A 1	0.917	0.006
1313	30	8	Hepatitis A 1-Hepatitis A 1	0.917	0.007
1314	30	9	Hepatitis A 1-Hepatitis A 1	0.915	0.007
1315	30	10	Hepatitis A 1-Hepatitis A 1	0.916	0.008
1316	30	11	Hepatitis A 1-Hepatitis A 1	0.914	0.007
1317	30	12	Hepatitis A 1-Hepatitis A 1	0.912	0.006
1318	30	13	Hepatitis A 1-Hepatitis A 1	0.909	0.005
1319	30	14	Hepatitis A 1-Hepatitis A 1	0.908	0.004
1320	30	15	Hepatitis A 1-Hepatitis A 1	0.905	0.002
1321	30	16	Hepatitis A 1-Hepatitis A 1	0.904	0.003
1322	30	17	Hepatitis A 1-Hepatitis A 1	0.901	0.000
1323	30	18	Hepatitis A 1-Hepatitis A 1	0.900	0.001
1324	30	19	Hepatitis A 1-Hepatitis A 1	0.900	0.001
1325	30	20	Hepatitis A 1-Hepatitis A 1	0.898	0.000
1326	30	21	Hepatitis A 1-Hepatitis A 1	0.897	0.000
1327	30	22	Hepatitis A 1-Hepatitis A 1	0.894	-0.001
1328	30	23	Hepatitis A 1-Hepatitis A 1	0.892	-0.003
1329	30	24	Hepatitis A 1-Hepatitis A 1	0.891	-0.002
1330	30	25	Hepatitis A 1-Hepatitis A 1	0.888	-0.005
1331	30	26	Hepatitis A 1-Hepatitis A 1	0.888	-0.003
1332	30	27	Hepatitis A 1-Hepatitis A 1	0.889	-0.002
1333	30	28	Hepatitis A 1-Hepatitis A 1	0.883	-0.006
1334	30	29	Hepatitis A 1-Hepatitis A 1	0.882	-0.006
1335	30	30	Hepatitis A 1-Hepatitis A 1	0.884	-0.004
1336	30	31	Hepatitis A 1-Hepatitis A 1	0.883	-0.004
1337	30	32	Hepatitis A 1-Hepatitis A 1	0.882	-0.003
1338	30	33	Hepatitis A 1-Hepatitis A 1	0.880	-0.004
1339	30	34	Hepatitis A 1-Hepatitis A 1	0.881	-0.003
1340	30	35	Hepatitis A 1-Hepatitis A 1	0.882	0.000
1341	30	36	Hepatitis A 1-Hepatitis A 1	0.881	0.000
1342	30	37	Hepatitis A 1-Hepatitis A 1	0.882	0.002
1343	30	38	Hepatitis A 1-Hepatitis A 1	0.880	0.001
1344	30	39	Hepatitis A 1-Hepatitis A 1	0.880	0.001
1345	30	40	Hepatitis A 1-Hepatitis A 1	0.879	0.001
1346	30	41	Hepatitis A 1-Hepatitis A 1	0.879	0.002
1347	30	42	Hepatitis A 1-Hepatitis A 1	0.879	0.003
1348	30	43	Hepatitis A 1-Hepatitis A 1	0.879	0.004
1349	30	44	Hepatitis A 1-Hepatitis A 1	0.878	0.004
1350	30	45	Hepatitis A 1-Hepatitis A 1	0.878	0.005
1351	31	1	HEV 2-AI5IQWR	1.656	-0.099
1352	31	2	HEV 2-AI5IQWR	1.670	-0.077
1353	31	3	HEV 2-AI5IQWR	1.696	-0.043
1354	31	4	HEV 2-AI5IQWR	1.709	-0.022
1355	31	5	HEV 2-AI5IQWR	1.718	-0.006
1356	31	6	HEV 2-AI5IQWR	1.723	0.008
1357	31	7	HEV 2-AI5IQWR	1.716	0.009
1358	31	8	HEV 2-AI5IQWR	1.718	0.018
1359	31	9	HEV 2-AI5IQWR	1.715	0.023
1360	31	10	HEV 2-AI5IQWR	1.706	0.021
1361	31	11	HEV 2-AI5IQWR	1.699	0.022
1362	31	12	HEV 2-AI5IQWR	1.687	0.018
1363	31	13	HEV 2-AI5IQWR	1.677	0.015
1364	31	14	HEV 2-AI5IQWR	1.663	0.010
1365	31	15	HEV 2-AI5IQWR	1.656	0.010
1366	31	16	HEV 2-AI5IQWR	1.643	0.005
1367	31	17	HEV 2-AI5IQWR	1.632	0.001
1368	31	18	HEV 2-AI5IQWR	1.622	0.000
1369	31	19	HEV 2-AI5IQWR	1.613	-0.002
1370	31	20	HEV 2-AI5IQWR	1.605	-0.002
1371	31	21	HEV 2-AI5IQWR	1.594	-0.005
1372	31	22	HEV 2-AI5IQWR	1.584	-0.007
1373	31	23	HEV 2-AI5IQWR	1.576	-0.008
1374	31	24	HEV 2-AI5IQWR	1.564	-0.012
1375	31	25	HEV 2-AI5IQWR	1.553	-0.015
1376	31	26	HEV 2-AI5IQWR	1.544	-0.016
1377	31	27	HEV 2-AI5IQWR	1.541	-0.012
1378	31	28	HEV 2-AI5IQWR	1.535	-0.009
1379	31	29	HEV 2-AI5IQWR	1.525	-0.012
1380	31	30	HEV 2-AI5IQWR	1.515	-0.014
1381	31	31	HEV 2-AI5IQWR	1.509	-0.013
1382	31	32	HEV 2-AI5IQWR	1.504	-0.010
1383	31	33	HEV 2-AI5IQWR	1.498	-0.008
1384	31	34	HEV 2-AI5IQWR	1.490	-0.008
1385	31	35	HEV 2-AI5IQWR	1.487	-0.004
1386	31	36	HEV 2-AI5IQWR	1.479	-0.003
1387	31	37	HEV 2-AI5IQWR	1.474	-0.001
1388	31	38	HEV 2-AI5IQWR	1.468	0.001
1389	31	39	HEV 2-AI5IQWR	1.463	0.004
1390	31	40	HEV 2-AI5IQWR	1.459	0.008
1391	31	41	HEV 2-AI5IQWR	1.454	0.010
1392	31	42	HEV 2-AI5IQWR	1.449	0.013
1393	31	43	HEV 2-AI5IQWR	1.445	0.016
1394	31	44	HEV 2-AI5IQWR	1.440	0.019
1395	31	45	HEV 2-AI5IQWR	1.439	0.026
1396	32	1	MS2 control-AI6RO2Z	1.471	-0.174
1397	32	2	MS2 control-AI6RO2Z	1.496	-0.149
1398	32	3	MS2 control-AI6RO2Z	1.549	-0.095
1399	32	4	MS2 control-AI6RO2Z	1.591	-0.054
1400	32	5	MS2 control-AI6RO2Z	1.622	-0.022
1401	32	6	MS2 control-AI6RO2Z	1.642	-0.002
1402	32	7	MS2 control-AI6RO2Z	1.653	0.009
1403	32	8	MS2 control-AI6RO2Z	1.665	0.021
1404	32	9	MS2 control-AI6RO2Z	1.672	0.029
1405	32	10	MS2 control-AI6RO2Z	1.676	0.032
1406	32	11	MS2 control-AI6RO2Z	1.675	0.032
1407	32	12	MS2 control-AI6RO2Z	1.672	0.029
1408	32	13	MS2 control-AI6RO2Z	1.673	0.030
1409	32	14	MS2 control-AI6RO2Z	1.667	0.024
1410	32	15	MS2 control-AI6RO2Z	1.662	0.020
1411	32	16	MS2 control-AI6RO2Z	1.664	0.022
1412	32	17	MS2 control-AI6RO2Z	1.661	0.019
1413	32	18	MS2 control-AI6RO2Z	1.656	0.014
1414	32	19	MS2 control-AI6RO2Z	1.651	0.010
1415	32	20	MS2 control-AI6RO2Z	1.644	0.003
1416	32	21	MS2 control-AI6RO2Z	1.637	-0.004
1417	32	22	MS2 control-AI6RO2Z	1.635	-0.006
1418	32	23	MS2 control-AI6RO2Z	1.633	-0.008
1419	32	24	MS2 control-AI6RO2Z	1.629	-0.011
1420	32	25	MS2 control-AI6RO2Z	1.621	-0.020
1421	32	26	MS2 control-AI6RO2Z	1.617	-0.023
1422	32	27	MS2 control-AI6RO2Z	1.618	-0.022
1423	32	28	MS2 control-AI6RO2Z	1.614	-0.026
1424	32	29	MS2 control-AI6RO2Z	1.625	-0.015
1425	32	30	MS2 control-AI6RO2Z	1.650	0.010
1426	32	31	MS2 control-AI6RO2Z	1.684	0.044
1427	32	32	MS2 control-AI6RO2Z	1.738	0.099
1428	32	33	MS2 control-AI6RO2Z	1.825	0.186
1429	32	34	MS2 control-AI6RO2Z	1.942	0.303
1430	32	35	MS2 control-AI6RO2Z	2.081	0.442
1431	32	36	MS2 control-AI6RO2Z	2.232	0.593
1432	32	37	MS2 control-AI6RO2Z	2.395	0.757
1433	32	38	MS2 control-AI6RO2Z	2.573	0.934
1434	32	39	MS2 control-AI6RO2Z	2.758	1.120
1435	32	40	MS2 control-AI6RO2Z	2.954	1.316
1436	32	41	MS2 control-AI6RO2Z	3.142	1.504
1437	32	42	MS2 control-AI6RO2Z	3.327	1.690
1438	32	43	MS2 control-AI6RO2Z	3.517	1.879
1439	32	44	MS2 control-AI6RO2Z	3.703	2.066
1440	32	45	MS2 control-AI6RO2Z	3.848	2.211
1441	33	1	Rotarix NSP2-AI70M87	3.834	-0.226
1442	33	2	Rotarix NSP2-AI70M87	3.869	-0.165
1443	33	3	Rotarix NSP2-AI70M87	3.959	-0.049
1444	33	4	Rotarix NSP2-AI70M87	4.015	0.033
1445	33	5	Rotarix NSP2-AI70M87	4.031	0.076
1446	33	6	Rotarix NSP2-AI70M87	4.008	0.079
1447	33	7	Rotarix NSP2-AI70M87	3.962	0.060
1448	33	8	Rotarix NSP2-AI70M87	3.918	0.042
1449	33	9	Rotarix NSP2-AI70M87	3.872	0.022
1450	33	10	Rotarix NSP2-AI70M87	3.833	0.009
1451	33	11	Rotarix NSP2-AI70M87	3.796	-0.002
1452	33	12	Rotarix NSP2-AI70M87	3.753	-0.018
1453	33	13	Rotarix NSP2-AI70M87	3.716	-0.030
1454	33	14	Rotarix NSP2-AI70M87	3.678	-0.041
1455	33	15	Rotarix NSP2-AI70M87	3.649	-0.044
1456	33	16	Rotarix NSP2-AI70M87	3.625	-0.042
1457	33	17	Rotarix NSP2-AI70M87	3.599	-0.041
1458	33	18	Rotarix NSP2-AI70M87	3.571	-0.043
1459	33	19	Rotarix NSP2-AI70M87	3.539	-0.049
1460	33	20	Rotarix NSP2-AI70M87	3.513	-0.049
1461	33	21	Rotarix NSP2-AI70M87	3.495	-0.041
1462	33	22	Rotarix NSP2-AI70M87	3.474	-0.036
1463	33	23	Rotarix NSP2-AI70M87	3.452	-0.031
1464	33	24	Rotarix NSP2-AI70M87	3.433	-0.024
1465	33	25	Rotarix NSP2-AI70M87	3.419	-0.012
1466	33	26	Rotarix NSP2-AI70M87	3.400	-0.005
1467	33	27	Rotarix NSP2-AI70M87	3.380	0.002
1468	33	28	Rotarix NSP2-AI70M87	3.363	0.010
1469	33	29	Rotarix NSP2-AI70M87	3.345	0.018
1470	33	30	Rotarix NSP2-AI70M87	3.326	0.027
1471	33	31	Rotarix NSP2-AI70M87	3.318	0.045
1472	33	32	Rotarix NSP2-AI70M87	3.308	0.061
1473	33	33	Rotarix NSP2-AI70M87	3.295	0.073
1474	33	34	Rotarix NSP2-AI70M87	3.276	0.081
1475	33	35	Rotarix NSP2-AI70M87	3.268	0.099
1476	33	36	Rotarix NSP2-AI70M87	3.260	0.117
1477	33	37	Rotarix NSP2-AI70M87	3.255	0.139
1478	33	38	Rotarix NSP2-AI70M87	3.269	0.179
1479	33	39	Rotarix NSP2-AI70M87	3.303	0.239
1480	33	40	Rotarix NSP2-AI70M87	3.393	0.355
1481	33	41	Rotarix NSP2-AI70M87	3.569	0.558
1482	33	42	Rotarix NSP2-AI70M87	3.782	0.796
1483	33	43	Rotarix NSP2-AI70M87	4.015	1.055
1484	33	44	Rotarix NSP2-AI70M87	4.233	1.300
1485	33	45	Rotarix NSP2-AI70M87	4.404	1.497
1486	34	1	CMV br-CMV br	0.697	-0.044
1487	34	2	CMV br-CMV br	0.707	-0.033
1488	34	3	CMV br-CMV br	0.720	-0.018
1489	34	4	CMV br-CMV br	0.729	-0.008
1490	34	5	CMV br-CMV br	0.735	-0.001
1491	34	6	CMV br-CMV br	0.737	0.003
1492	34	7	CMV br-CMV br	0.740	0.007
1493	34	8	CMV br-CMV br	0.741	0.009
1494	34	9	CMV br-CMV br	0.739	0.008
1495	34	10	CMV br-CMV br	0.738	0.008
1496	34	11	CMV br-CMV br	0.737	0.009
1497	34	12	CMV br-CMV br	0.734	0.007
1498	34	13	CMV br-CMV br	0.731	0.005
1499	34	14	CMV br-CMV br	0.728	0.003
1500	34	15	CMV br-CMV br	0.726	0.002
1501	34	16	CMV br-CMV br	0.725	0.002
1502	34	17	CMV br-CMV br	0.721	0.000
1503	34	18	CMV br-CMV br	0.719	-0.001
1504	34	19	CMV br-CMV br	0.718	0.000
1505	34	20	CMV br-CMV br	0.714	-0.003
1506	34	21	CMV br-CMV br	0.713	-0.003
1507	34	22	CMV br-CMV br	0.711	-0.004
1508	34	23	CMV br-CMV br	0.709	-0.005
1509	34	24	CMV br-CMV br	0.707	-0.006
1510	34	25	CMV br-CMV br	0.707	-0.004
1511	34	26	CMV br-CMV br	0.704	-0.006
1512	34	27	CMV br-CMV br	0.705	-0.004
1513	34	28	CMV br-CMV br	0.703	-0.005
1514	34	29	CMV br-CMV br	0.703	-0.004
1515	34	30	CMV br-CMV br	0.703	-0.002
1516	34	31	CMV br-CMV br	0.702	-0.003
1517	34	32	CMV br-CMV br	0.700	-0.003
1518	34	33	CMV br-CMV br	0.699	-0.002
1519	34	34	CMV br-CMV br	0.698	-0.002
1520	34	35	CMV br-CMV br	0.699	-0.001
1521	34	36	CMV br-CMV br	0.697	-0.001
1522	34	37	CMV br-CMV br	0.696	-0.001
1523	34	38	CMV br-CMV br	0.696	0.000
1524	34	39	CMV br-CMV br	0.696	0.002
1525	34	40	CMV br-CMV br	0.696	0.003
1526	34	41	CMV br-CMV br	0.695	0.003
1527	34	42	CMV br-CMV br	0.696	0.005
1528	34	43	CMV br-CMV br	0.694	0.005
1529	34	44	CMV br-CMV br	0.695	0.006
1530	34	45	CMV br-CMV br	0.694	0.007
1531	35	1	IC Rnase P-AI89LFF	1.520	-0.027
1532	35	2	IC Rnase P-AI89LFF	1.528	-0.012
1533	35	3	IC Rnase P-AI89LFF	1.538	0.004
1534	35	4	IC Rnase P-AI89LFF	1.540	0.014
1535	35	5	IC Rnase P-AI89LFF	1.543	0.024
1536	35	6	IC Rnase P-AI89LFF	1.537	0.025
1537	35	7	IC Rnase P-AI89LFF	1.528	0.023
1538	35	8	IC Rnase P-AI89LFF	1.522	0.024
1539	35	9	IC Rnase P-AI89LFF	1.513	0.022
1540	35	10	IC Rnase P-AI89LFF	1.499	0.016
1541	35	11	IC Rnase P-AI89LFF	1.483	0.006
1542	35	12	IC Rnase P-AI89LFF	1.472	0.002
1543	35	13	IC Rnase P-AI89LFF	1.463	0.001
1544	35	14	IC Rnase P-AI89LFF	1.452	-0.003
1545	35	15	IC Rnase P-AI89LFF	1.442	-0.007
1546	35	16	IC Rnase P-AI89LFF	1.430	-0.011
1547	35	17	IC Rnase P-AI89LFF	1.421	-0.013
1548	35	18	IC Rnase P-AI89LFF	1.413	-0.014
1549	35	19	IC Rnase P-AI89LFF	1.404	-0.016
1550	35	20	IC Rnase P-AI89LFF	1.397	-0.016
1551	35	21	IC Rnase P-AI89LFF	1.387	-0.018
1552	35	22	IC Rnase P-AI89LFF	1.376	-0.022
1553	35	23	IC Rnase P-AI89LFF	1.368	-0.024
1554	35	24	IC Rnase P-AI89LFF	1.361	-0.024
1555	35	25	IC Rnase P-AI89LFF	1.355	-0.022
1556	35	26	IC Rnase P-AI89LFF	1.353	-0.017
1557	35	27	IC Rnase P-AI89LFF	1.343	-0.020
1558	35	28	IC Rnase P-AI89LFF	1.336	-0.020
1559	35	29	IC Rnase P-AI89LFF	1.330	-0.019
1560	35	30	IC Rnase P-AI89LFF	1.326	-0.016
1561	35	31	IC Rnase P-AI89LFF	1.322	-0.013
1562	35	32	IC Rnase P-AI89LFF	1.317	-0.011
1563	35	33	IC Rnase P-AI89LFF	1.311	-0.009
1564	35	34	IC Rnase P-AI89LFF	1.308	-0.006
1565	35	35	IC Rnase P-AI89LFF	1.302	-0.004
1566	35	36	IC Rnase P-AI89LFF	1.298	-0.002
1567	35	37	IC Rnase P-AI89LFF	1.296	0.003
1568	35	38	IC Rnase P-AI89LFF	1.294	0.009
1569	35	39	IC Rnase P-AI89LFF	1.292	0.014
1570	35	40	IC Rnase P-AI89LFF	1.288	0.017
1571	35	41	IC Rnase P-AI89LFF	1.286	0.022
1572	35	42	IC Rnase P-AI89LFF	1.285	0.028
1573	35	43	IC Rnase P-AI89LFF	1.282	0.032
1574	35	44	IC Rnase P-AI89LFF	1.280	0.038
1575	35	45	IC Rnase P-AI89LFF	1.282	0.046
1576	36	1	Salmonella hil A-Salmonella hil A	1.540	-0.073
1577	36	2	Salmonella hil A-Salmonella hil A	1.558	-0.050
1578	36	3	Salmonella hil A-Salmonella hil A	1.583	-0.021
1579	36	4	Salmonella hil A-Salmonella hil A	1.602	0.003
1580	36	5	Salmonella hil A-Salmonella hil A	1.607	0.012
1581	36	6	Salmonella hil A-Salmonella hil A	1.609	0.019
1582	36	7	Salmonella hil A-Salmonella hil A	1.609	0.024
1583	36	8	Salmonella hil A-Salmonella hil A	1.606	0.025
1584	36	9	Salmonella hil A-Salmonella hil A	1.595	0.019
1585	36	10	Salmonella hil A-Salmonella hil A	1.586	0.015
1586	36	11	Salmonella hil A-Salmonella hil A	1.579	0.012
1587	36	12	Salmonella hil A-Salmonella hil A	1.573	0.011
1588	36	13	Salmonella hil A-Salmonella hil A	1.567	0.009
1589	36	14	Salmonella hil A-Salmonella hil A	1.554	0.002
1590	36	15	Salmonella hil A-Salmonella hil A	1.549	0.001
1591	36	16	Salmonella hil A-Salmonella hil A	1.542	-0.002
1592	36	17	Salmonella hil A-Salmonella hil A	1.535	-0.004
1593	36	18	Salmonella hil A-Salmonella hil A	1.526	-0.009
1594	36	19	Salmonella hil A-Salmonella hil A	1.520	-0.010
1595	36	20	Salmonella hil A-Salmonella hil A	1.513	-0.012
1596	36	21	Salmonella hil A-Salmonella hil A	1.510	-0.011
1597	36	22	Salmonella hil A-Salmonella hil A	1.500	-0.015
1598	36	23	Salmonella hil A-Salmonella hil A	1.495	-0.017
1599	36	24	Salmonella hil A-Salmonella hil A	1.488	-0.018
1600	36	25	Salmonella hil A-Salmonella hil A	1.482	-0.020
1601	36	26	Salmonella hil A-Salmonella hil A	1.478	-0.019
1602	36	27	Salmonella hil A-Salmonella hil A	1.474	-0.019
1603	36	28	Salmonella hil A-Salmonella hil A	1.471	-0.018
1604	36	29	Salmonella hil A-Salmonella hil A	1.465	-0.018
1605	36	30	Salmonella hil A-Salmonella hil A	1.466	-0.013
1606	36	31	Salmonella hil A-Salmonella hil A	1.459	-0.015
1607	36	32	Salmonella hil A-Salmonella hil A	1.456	-0.014
1608	36	33	Salmonella hil A-Salmonella hil A	1.452	-0.014
1609	36	34	Salmonella hil A-Salmonella hil A	1.450	-0.011
1610	36	35	Salmonella hil A-Salmonella hil A	1.448	-0.008
1611	36	36	Salmonella hil A-Salmonella hil A	1.448	-0.004
1612	36	37	Salmonella hil A-Salmonella hil A	1.444	-0.002
1613	36	38	Salmonella hil A-Salmonella hil A	1.444	0.002
1614	36	39	Salmonella hil A-Salmonella hil A	1.442	0.004
1615	36	40	Salmonella hil A-Salmonella hil A	1.446	0.013
1616	36	41	Salmonella hil A-Salmonella hil A	1.450	0.022
1617	36	42	Salmonella hil A-Salmonella hil A	1.450	0.027
1618	36	43	Salmonella hil A-Salmonella hil A	1.452	0.033
1619	36	44	Salmonella hil A-Salmonella hil A	1.454	0.040
1620	36	45	Salmonella hil A-Salmonella hil A	1.453	0.043
1621	37	1	Shigella ipa H-AIAA0K8	1.614	-0.156
1622	37	2	Shigella ipa H-AIAA0K8	1.638	-0.124
1623	37	3	Shigella ipa H-AIAA0K8	1.677	-0.077
1624	37	4	Shigella ipa H-AIAA0K8	1.708	-0.038
1625	37	5	Shigella ipa H-AIAA0K8	1.727	-0.011
1626	37	6	Shigella ipa H-AIAA0K8	1.741	0.010
1627	37	7	Shigella ipa H-AIAA0K8	1.742	0.019
1628	37	8	Shigella ipa H-AIAA0K8	1.743	0.028
1629	37	9	Shigella ipa H-AIAA0K8	1.738	0.031
1630	37	10	Shigella ipa H-AIAA0K8	1.730	0.031
1631	37	11	Shigella ipa H-AIAA0K8	1.720	0.029
1632	37	12	Shigella ipa H-AIAA0K8	1.709	0.025
1633	37	13	Shigella ipa H-AIAA0K8	1.697	0.021
1634	37	14	Shigella ipa H-AIAA0K8	1.687	0.019
1635	37	15	Shigella ipa H-AIAA0K8	1.675	0.015
1636	37	16	Shigella ipa H-AIAA0K8	1.661	0.009
1637	37	17	Shigella ipa H-AIAA0K8	1.651	0.006
1638	37	18	Shigella ipa H-AIAA0K8	1.641	0.004
1639	37	19	Shigella ipa H-AIAA0K8	1.629	0.000
1640	37	20	Shigella ipa H-AIAA0K8	1.615	-0.006
1641	37	21	Shigella ipa H-AIAA0K8	1.606	-0.008
1642	37	22	Shigella ipa H-AIAA0K8	1.597	-0.008
1643	37	23	Shigella ipa H-AIAA0K8	1.588	-0.010
1644	37	24	Shigella ipa H-AIAA0K8	1.577	-0.013
1645	37	25	Shigella ipa H-AIAA0K8	1.568	-0.015
1646	37	26	Shigella ipa H-AIAA0K8	1.557	-0.017
1647	37	27	Shigella ipa H-AIAA0K8	1.550	-0.017
1648	37	28	Shigella ipa H-AIAA0K8	1.545	-0.014
1649	37	29	Shigella ipa H-AIAA0K8	1.539	-0.012
1650	37	30	Shigella ipa H-AIAA0K8	1.530	-0.014
1651	37	31	Shigella ipa H-AIAA0K8	1.521	-0.015
1652	37	32	Shigella ipa H-AIAA0K8	1.514	-0.014
1653	37	33	Shigella ipa H-AIAA0K8	1.511	-0.009
1654	37	34	Shigella ipa H-AIAA0K8	1.502	-0.010
1655	37	35	Shigella ipa H-AIAA0K8	1.499	-0.006
1656	37	36	Shigella ipa H-AIAA0K8	1.491	-0.006
1657	37	37	Shigella ipa H-AIAA0K8	1.487	-0.002
1658	37	38	Shigella ipa H-AIAA0K8	1.484	0.003
1659	37	39	Shigella ipa H-AIAA0K8	1.481	0.008
1660	37	40	Shigella ipa H-AIAA0K8	1.472	0.007
1661	37	41	Shigella ipa H-AIAA0K8	1.468	0.011
1662	37	42	Shigella ipa H-AIAA0K8	1.461	0.011
1663	37	43	Shigella ipa H-AIAA0K8	1.458	0.016
1664	37	44	Shigella ipa H-AIAA0K8	1.456	0.021
1665	37	45	Shigella ipa H-AIAA0K8	1.452	0.026
1666	38	1	Enteroagg E. coli-AIBJYRG	1.768	-0.094
1667	38	2	Enteroagg E. coli-AIBJYRG	1.780	-0.075
1668	38	3	Enteroagg E. coli-AIBJYRG	1.812	-0.037
1669	38	4	Enteroagg E. coli-AIBJYRG	1.831	-0.011
1670	38	5	Enteroagg E. coli-AIBJYRG	1.840	0.005
1671	38	6	Enteroagg E. coli-AIBJYRG	1.845	0.017
1672	38	7	Enteroagg E. coli-AIBJYRG	1.839	0.018
1673	38	8	Enteroagg E. coli-AIBJYRG	1.835	0.020
1674	38	9	Enteroagg E. coli-AIBJYRG	1.834	0.027
1675	38	10	Enteroagg E. coli-AIBJYRG	1.830	0.029
1676	38	11	Enteroagg E. coli-AIBJYRG	1.816	0.022
1677	38	12	Enteroagg E. coli-AIBJYRG	1.808	0.021
1678	38	13	Enteroagg E. coli-AIBJYRG	1.791	0.011
1679	38	14	Enteroagg E. coli-AIBJYRG	1.783	0.010
1680	38	15	Enteroagg E. coli-AIBJYRG	1.774	0.007
1681	38	16	Enteroagg E. coli-AIBJYRG	1.767	0.007
1682	38	17	Enteroagg E. coli-AIBJYRG	1.752	-0.001
1683	38	18	Enteroagg E. coli-AIBJYRG	1.738	-0.008
1684	38	19	Enteroagg E. coli-AIBJYRG	1.728	-0.010
1685	38	20	Enteroagg E. coli-AIBJYRG	1.719	-0.013
1686	38	21	Enteroagg E. coli-AIBJYRG	1.712	-0.013
1687	38	22	Enteroagg E. coli-AIBJYRG	1.705	-0.013
1688	38	23	Enteroagg E. coli-AIBJYRG	1.697	-0.014
1689	38	24	Enteroagg E. coli-AIBJYRG	1.686	-0.018
1690	38	25	Enteroagg E. coli-AIBJYRG	1.681	-0.017
1691	38	26	Enteroagg E. coli-AIBJYRG	1.671	-0.020
1692	38	27	Enteroagg E. coli-AIBJYRG	1.664	-0.020
1693	38	28	Enteroagg E. coli-AIBJYRG	1.653	-0.024
1694	38	29	Enteroagg E. coli-AIBJYRG	1.644	-0.026
1695	38	30	Enteroagg E. coli-AIBJYRG	1.639	-0.024
1696	38	31	Enteroagg E. coli-AIBJYRG	1.632	-0.024
1697	38	32	Enteroagg E. coli-AIBJYRG	1.628	-0.021
1698	38	33	Enteroagg E. coli-AIBJYRG	1.630	-0.013
1699	38	34	Enteroagg E. coli-AIBJYRG	1.627	-0.009
1700	38	35	Enteroagg E. coli-AIBJYRG	1.625	-0.004
1701	38	36	Enteroagg E. coli-AIBJYRG	1.622	0.000
1702	38	37	Enteroagg E. coli-AIBJYRG	1.621	0.005
1703	38	38	Enteroagg E. coli-AIBJYRG	1.615	0.007
1704	38	39	Enteroagg E. coli-AIBJYRG	1.610	0.009
1705	38	40	Enteroagg E. coli-AIBJYRG	1.610	0.015
1706	38	41	Enteroagg E. coli-AIBJYRG	1.609	0.022
1707	38	42	Enteroagg E. coli-AIBJYRG	1.608	0.027
1708	38	43	Enteroagg E. coli-AIBJYRG	1.603	0.029
1709	38	44	Enteroagg E. coli-AIBJYRG	1.599	0.032
1710	38	45	Enteroagg E. coli-AIBJYRG	1.598	0.038
1711	39	1	Campy jejuni-AICSWXO	4.223	0.183
1712	39	2	Campy jejuni-AICSWXO	4.225	0.209
1713	39	3	Campy jejuni-AICSWXO	4.199	0.206
1714	39	4	Campy jejuni-AICSWXO	4.138	0.169
1715	39	5	Campy jejuni-AICSWXO	4.093	0.146
1716	39	6	Campy jejuni-AICSWXO	4.043	0.120
1717	39	7	Campy jejuni-AICSWXO	3.986	0.087
1718	39	8	Campy jejuni-AICSWXO	3.920	0.043
1719	39	9	Campy jejuni-AICSWXO	3.870	0.017
1720	39	10	Campy jejuni-AICSWXO	3.825	-0.004
1721	39	11	Campy jejuni-AICSWXO	3.772	-0.034
1722	39	12	Campy jejuni-AICSWXO	3.735	-0.048
1723	39	13	Campy jejuni-AICSWXO	3.700	-0.060
1724	39	14	Campy jejuni-AICSWXO	3.660	-0.076
1725	39	15	Campy jejuni-AICSWXO	3.634	-0.079
1726	39	16	Campy jejuni-AICSWXO	3.609	-0.081
1727	39	17	Campy jejuni-AICSWXO	3.578	-0.088
1728	39	18	Campy jejuni-AICSWXO	3.555	-0.087
1729	39	19	Campy jejuni-AICSWXO	3.536	-0.083
1730	39	20	Campy jejuni-AICSWXO	3.517	-0.079
1731	39	21	Campy jejuni-AICSWXO	3.489	-0.084
1732	39	22	Campy jejuni-AICSWXO	3.470	-0.079
1733	39	23	Campy jejuni-AICSWXO	3.458	-0.068
1734	39	24	Campy jejuni-AICSWXO	3.436	-0.067
1735	39	25	Campy jejuni-AICSWXO	3.415	-0.064
1736	39	26	Campy jejuni-AICSWXO	3.393	-0.063
1737	39	27	Campy jejuni-AICSWXO	3.378	-0.055
1738	39	28	Campy jejuni-AICSWXO	3.360	-0.049
1739	39	29	Campy jejuni-AICSWXO	3.348	-0.038
1740	39	30	Campy jejuni-AICSWXO	3.338	-0.025
1741	39	31	Campy jejuni-AICSWXO	3.315	-0.025
1742	39	32	Campy jejuni-AICSWXO	3.294	-0.022
1743	39	33	Campy jejuni-AICSWXO	3.273	-0.020
1744	39	34	Campy jejuni-AICSWXO	3.262	-0.008
1745	39	35	Campy jejuni-AICSWXO	3.250	0.004
1746	39	36	Campy jejuni-AICSWXO	3.239	0.016
1747	39	37	Campy jejuni-AICSWXO	3.223	0.023
1748	39	38	Campy jejuni-AICSWXO	3.215	0.039
1749	39	39	Campy jejuni-AICSWXO	3.210	0.057
1750	39	40	Campy jejuni-AICSWXO	3.197	0.068
1751	39	41	Campy jejuni-AICSWXO	3.182	0.076
1752	39	42	Campy jejuni-AICSWXO	3.174	0.091
1753	39	43	Campy jejuni-AICSWXO	3.162	0.102
1754	39	44	Campy jejuni-AICSWXO	3.159	0.123
1755	39	45	Campy jejuni-AICSWXO	3.163	0.150
1756	40	1	Campy coli-AID1U3W	1.987	-0.062
1757	40	2	Campy coli-AID1U3W	1.997	-0.043
1758	40	3	Campy coli-AID1U3W	2.012	-0.020
1759	40	4	Campy coli-AID1U3W	2.018	-0.006
1760	40	5	Campy coli-AID1U3W	2.016	0.001
1761	40	6	Campy coli-AID1U3W	2.017	0.011
1762	40	7	Campy coli-AID1U3W	2.017	0.019
1763	40	8	Campy coli-AID1U3W	2.005	0.015
1764	40	9	Campy coli-AID1U3W	1.993	0.012
1765	40	10	Campy coli-AID1U3W	1.988	0.015
1766	40	11	Campy coli-AID1U3W	1.975	0.011
1767	40	12	Campy coli-AID1U3W	1.965	0.010
1768	40	13	Campy coli-AID1U3W	1.959	0.011
1769	40	14	Campy coli-AID1U3W	1.945	0.006
1770	40	15	Campy coli-AID1U3W	1.932	0.002
1771	40	16	Campy coli-AID1U3W	1.924	0.002
1772	40	17	Campy coli-AID1U3W	1.913	0.000
1773	40	18	Campy coli-AID1U3W	1.906	0.001
1774	40	19	Campy coli-AID1U3W	1.894	-0.002
1775	40	20	Campy coli-AID1U3W	1.881	-0.007
1776	40	21	Campy coli-AID1U3W	1.870	-0.009
1777	40	22	Campy coli-AID1U3W	1.864	-0.007
1778	40	23	Campy coli-AID1U3W	1.850	-0.012
1779	40	24	Campy coli-AID1U3W	1.841	-0.013
1780	40	25	Campy coli-AID1U3W	1.830	-0.016
1781	40	26	Campy coli-AID1U3W	1.817	-0.020
1782	40	27	Campy coli-AID1U3W	1.811	-0.018
1783	40	28	Campy coli-AID1U3W	1.803	-0.017
1784	40	29	Campy coli-AID1U3W	1.796	-0.015
1785	40	30	Campy coli-AID1U3W	1.792	-0.011
1786	40	31	Campy coli-AID1U3W	1.789	-0.006
1787	40	32	Campy coli-AID1U3W	1.782	-0.004
1788	40	33	Campy coli-AID1U3W	1.773	-0.005
1789	40	34	Campy coli-AID1U3W	1.764	-0.005
1790	40	35	Campy coli-AID1U3W	1.755	-0.006
1791	40	36	Campy coli-AID1U3W	1.745	-0.007
1792	40	37	Campy coli-AID1U3W	1.738	-0.005
1793	40	38	Campy coli-AID1U3W	1.737	0.001
1794	40	39	Campy coli-AID1U3W	1.730	0.003
1795	40	40	Campy coli-AID1U3W	1.727	0.009
1796	40	41	Campy coli-AID1U3W	1.724	0.014
1797	40	42	Campy coli-AID1U3W	1.723	0.021
1798	40	43	Campy coli-AID1U3W	1.712	0.019
1799	40	44	Campy coli-AID1U3W	1.711	0.026
1800	40	45	Campy coli-AID1U3W	1.713	0.037
1801	41	1	Yersinia enterocolitica-AIFAS94	1.705	-0.116
1802	41	2	Yersinia enterocolitica-AIFAS94	1.715	-0.104
1803	41	3	Yersinia enterocolitica-AIFAS94	1.742	-0.074
1804	41	4	Yersinia enterocolitica-AIFAS94	1.761	-0.053
1805	41	5	Yersinia enterocolitica-AIFAS94	1.776	-0.035
1806	41	6	Yersinia enterocolitica-AIFAS94	1.790	-0.018
1807	41	7	Yersinia enterocolitica-AIFAS94	1.803	-0.004
1808	41	8	Yersinia enterocolitica-AIFAS94	1.812	0.008
1809	41	9	Yersinia enterocolitica-AIFAS94	1.813	0.011
1810	41	10	Yersinia enterocolitica-AIFAS94	1.813	0.014
1811	41	11	Yersinia enterocolitica-AIFAS94	1.813	0.016
1812	41	12	Yersinia enterocolitica-AIFAS94	1.810	0.016
1813	41	13	Yersinia enterocolitica-AIFAS94	1.813	0.022
1814	41	14	Yersinia enterocolitica-AIFAS94	1.810	0.021
1815	41	15	Yersinia enterocolitica-AIFAS94	1.811	0.024
1816	41	16	Yersinia enterocolitica-AIFAS94	1.808	0.024
1817	41	17	Yersinia enterocolitica-AIFAS94	1.802	0.020
1818	41	18	Yersinia enterocolitica-AIFAS94	1.795	0.016
1819	41	19	Yersinia enterocolitica-AIFAS94	1.790	0.013
1820	41	20	Yersinia enterocolitica-AIFAS94	1.791	0.016
1821	41	21	Yersinia enterocolitica-AIFAS94	1.790	0.018
1822	41	22	Yersinia enterocolitica-AIFAS94	1.783	0.013
1823	41	23	Yersinia enterocolitica-AIFAS94	1.781	0.014
1824	41	24	Yersinia enterocolitica-AIFAS94	1.772	0.007
1825	41	25	Yersinia enterocolitica-AIFAS94	1.770	0.007
1826	41	26	Yersinia enterocolitica-AIFAS94	1.769	0.009
1827	41	27	Yersinia enterocolitica-AIFAS94	1.763	0.005
1828	41	28	Yersinia enterocolitica-AIFAS94	1.758	0.003
1829	41	29	Yersinia enterocolitica-AIFAS94	1.753	0.000
1830	41	30	Yersinia enterocolitica-AIFAS94	1.749	-0.002
1831	41	31	Yersinia enterocolitica-AIFAS94	1.744	-0.005
1832	41	32	Yersinia enterocolitica-AIFAS94	1.738	-0.008
1833	41	33	Yersinia enterocolitica-AIFAS94	1.737	-0.007
1834	41	34	Yersinia enterocolitica-AIFAS94	1.735	-0.005
1835	41	35	Yersinia enterocolitica-AIFAS94	1.728	-0.010
1836	41	36	Yersinia enterocolitica-AIFAS94	1.728	-0.008
1837	41	37	Yersinia enterocolitica-AIFAS94	1.728	-0.006
1838	41	38	Yersinia enterocolitica-AIFAS94	1.727	-0.005
1839	41	39	Yersinia enterocolitica-AIFAS94	1.722	-0.007
1840	41	40	Yersinia enterocolitica-AIFAS94	1.716	-0.011
1841	41	41	Yersinia enterocolitica-AIFAS94	1.714	-0.010
1842	41	42	Yersinia enterocolitica-AIFAS94	1.712	-0.009
1843	41	43	Yersinia enterocolitica-AIFAS94	1.709	-0.010
1844	41	44	Yersinia enterocolitica-AIFAS94	1.709	-0.007
1845	41	45	Yersinia enterocolitica-AIFAS94	1.708	-0.006
1846	42	1	Bacterial 16S-Bacterial 16S	1.261	-0.028
1847	42	2	Bacterial 16S-Bacterial 16S	1.278	-0.019
1848	42	3	Bacterial 16S-Bacterial 16S	1.301	-0.005
1849	42	4	Bacterial 16S-Bacterial 16S	1.315	0.000
1850	42	5	Bacterial 16S-Bacterial 16S	1.328	0.005
1851	42	6	Bacterial 16S-Bacterial 16S	1.336	0.004
1852	42	7	Bacterial 16S-Bacterial 16S	1.339	-0.001
1853	42	8	Bacterial 16S-Bacterial 16S	1.346	-0.003
1854	42	9	Bacterial 16S-Bacterial 16S	1.357	0.000
1855	42	10	Bacterial 16S-Bacterial 16S	1.376	0.009
1856	42	11	Bacterial 16S-Bacterial 16S	1.411	0.035
1857	42	12	Bacterial 16S-Bacterial 16S	1.470	0.086
1858	42	13	Bacterial 16S-Bacterial 16S	1.572	0.180
1859	42	14	Bacterial 16S-Bacterial 16S	1.724	0.323
1860	42	15	Bacterial 16S-Bacterial 16S	1.935	0.525
1861	42	16	Bacterial 16S-Bacterial 16S	2.202	0.784
1862	42	17	Bacterial 16S-Bacterial 16S	2.501	1.074
1863	42	18	Bacterial 16S-Bacterial 16S	2.810	1.374
1864	42	19	Bacterial 16S-Bacterial 16S	3.117	1.673
1865	42	20	Bacterial 16S-Bacterial 16S	3.420	1.967
1866	42	21	Bacterial 16S-Bacterial 16S	3.701	2.240
1867	42	22	Bacterial 16S-Bacterial 16S	3.953	2.483
1868	42	23	Bacterial 16S-Bacterial 16S	4.187	2.709
1869	42	24	Bacterial 16S-Bacterial 16S	4.394	2.907
1870	42	25	Bacterial 16S-Bacterial 16S	4.575	3.079
1871	42	26	Bacterial 16S-Bacterial 16S	4.737	3.232
1872	42	27	Bacterial 16S-Bacterial 16S	4.883	3.370
1873	42	28	Bacterial 16S-Bacterial 16S	5.004	3.482
1874	42	29	Bacterial 16S-Bacterial 16S	5.104	3.574
1875	42	30	Bacterial 16S-Bacterial 16S	5.189	3.650
1876	42	31	Bacterial 16S-Bacterial 16S	5.256	3.708
1877	42	32	Bacterial 16S-Bacterial 16S	5.309	3.753
1878	42	33	Bacterial 16S-Bacterial 16S	5.358	3.793
1879	42	34	Bacterial 16S-Bacterial 16S	5.399	3.826
1880	42	35	Bacterial 16S-Bacterial 16S	5.434	3.852
1881	42	36	Bacterial 16S-Bacterial 16S	5.462	3.872
1882	42	37	Bacterial 16S-Bacterial 16S	5.474	3.875
1883	42	38	Bacterial 16S-Bacterial 16S	5.475	3.867
1884	42	39	Bacterial 16S-Bacterial 16S	5.490	3.873
1885	42	40	Bacterial 16S-Bacterial 16S	5.503	3.878
1886	42	41	Bacterial 16S-Bacterial 16S	5.504	3.870
1887	42	42	Bacterial 16S-Bacterial 16S	5.503	3.860
1888	42	43	Bacterial 16S-Bacterial 16S	5.513	3.862
1889	42	44	Bacterial 16S-Bacterial 16S	5.525	3.865
1890	42	45	Bacterial 16S-Bacterial 16S	5.532	3.863
1891	43	1	Aeromonas hydrophilia-Aeromonas hydrophilia	1.914	-0.147
1892	43	2	Aeromonas hydrophilia-Aeromonas hydrophilia	1.941	-0.116
1893	43	3	Aeromonas hydrophilia-Aeromonas hydrophilia	1.987	-0.065
1894	43	4	Aeromonas hydrophilia-Aeromonas hydrophilia	2.019	-0.028
1895	43	5	Aeromonas hydrophilia-Aeromonas hydrophilia	2.035	-0.007
1896	43	6	Aeromonas hydrophilia-Aeromonas hydrophilia	2.037	-0.001
1897	43	7	Aeromonas hydrophilia-Aeromonas hydrophilia	2.035	0.002
1898	43	8	Aeromonas hydrophilia-Aeromonas hydrophilia	2.039	0.011
1899	43	9	Aeromonas hydrophilia-Aeromonas hydrophilia	2.035	0.011
1900	43	10	Aeromonas hydrophilia-Aeromonas hydrophilia	2.034	0.015
1901	43	11	Aeromonas hydrophilia-Aeromonas hydrophilia	2.028	0.014
1902	43	12	Aeromonas hydrophilia-Aeromonas hydrophilia	2.022	0.013
1903	43	13	Aeromonas hydrophilia-Aeromonas hydrophilia	2.017	0.013
1904	43	14	Aeromonas hydrophilia-Aeromonas hydrophilia	2.016	0.017
1905	43	15	Aeromonas hydrophilia-Aeromonas hydrophilia	2.006	0.012
1906	43	16	Aeromonas hydrophilia-Aeromonas hydrophilia	2.001	0.011
1907	43	17	Aeromonas hydrophilia-Aeromonas hydrophilia	1.996	0.011
1908	43	18	Aeromonas hydrophilia-Aeromonas hydrophilia	1.988	0.008
1909	43	19	Aeromonas hydrophilia-Aeromonas hydrophilia	1.982	0.006
1910	43	20	Aeromonas hydrophilia-Aeromonas hydrophilia	1.976	0.005
1911	43	21	Aeromonas hydrophilia-Aeromonas hydrophilia	1.968	0.002
1912	43	22	Aeromonas hydrophilia-Aeromonas hydrophilia	1.965	0.004
1913	43	23	Aeromonas hydrophilia-Aeromonas hydrophilia	1.959	0.003
1914	43	24	Aeromonas hydrophilia-Aeromonas hydrophilia	1.956	0.004
1915	43	25	Aeromonas hydrophilia-Aeromonas hydrophilia	1.949	0.002
1916	43	26	Aeromonas hydrophilia-Aeromonas hydrophilia	1.939	-0.003
1917	43	27	Aeromonas hydrophilia-Aeromonas hydrophilia	1.935	-0.003
1918	43	28	Aeromonas hydrophilia-Aeromonas hydrophilia	1.931	-0.002
1919	43	29	Aeromonas hydrophilia-Aeromonas hydrophilia	1.921	-0.007
1920	43	30	Aeromonas hydrophilia-Aeromonas hydrophilia	1.915	-0.008
1921	43	31	Aeromonas hydrophilia-Aeromonas hydrophilia	1.911	-0.007
1922	43	32	Aeromonas hydrophilia-Aeromonas hydrophilia	1.907	-0.007
1923	43	33	Aeromonas hydrophilia-Aeromonas hydrophilia	1.905	-0.004
1924	43	34	Aeromonas hydrophilia-Aeromonas hydrophilia	1.904	-0.001
1925	43	35	Aeromonas hydrophilia-Aeromonas hydrophilia	1.895	-0.004
1926	43	36	Aeromonas hydrophilia-Aeromonas hydrophilia	1.889	-0.006
1927	43	37	Aeromonas hydrophilia-Aeromonas hydrophilia	1.883	-0.007
1928	43	38	Aeromonas hydrophilia-Aeromonas hydrophilia	1.882	-0.004
1929	43	39	Aeromonas hydrophilia-Aeromonas hydrophilia	1.879	-0.001
1930	43	40	Aeromonas hydrophilia-Aeromonas hydrophilia	1.876	0.000
1931	43	41	Aeromonas hydrophilia-Aeromonas hydrophilia	1.870	-0.001
1932	43	42	Aeromonas hydrophilia-Aeromonas hydrophilia	1.865	-0.001
1933	43	43	Aeromonas hydrophilia-Aeromonas hydrophilia	1.863	0.001
1934	43	44	Aeromonas hydrophilia-Aeromonas hydrophilia	1.861	0.005
1935	43	45	Aeromonas hydrophilia-Aeromonas hydrophilia	1.862	0.010
1936	44	1	V cholerae-AIGJRGC	1.457	-0.122
1937	44	2	V cholerae-AIGJRGC	1.476	-0.099
1938	44	3	V cholerae-AIGJRGC	1.514	-0.057
1939	44	4	V cholerae-AIGJRGC	1.543	-0.025
1940	44	5	V cholerae-AIGJRGC	1.559	-0.005
1941	44	6	V cholerae-AIGJRGC	1.563	0.003
1942	44	7	V cholerae-AIGJRGC	1.566	0.011
1943	44	8	V cholerae-AIGJRGC	1.565	0.013
1944	44	9	V cholerae-AIGJRGC	1.565	0.017
1945	44	10	V cholerae-AIGJRGC	1.565	0.020
1946	44	11	V cholerae-AIGJRGC	1.562	0.021
1947	44	12	V cholerae-AIGJRGC	1.554	0.018
1948	44	13	V cholerae-AIGJRGC	1.549	0.016
1949	44	14	V cholerae-AIGJRGC	1.542	0.013
1950	44	15	V cholerae-AIGJRGC	1.534	0.009
1951	44	16	V cholerae-AIGJRGC	1.531	0.010
1952	44	17	V cholerae-AIGJRGC	1.525	0.008
1953	44	18	V cholerae-AIGJRGC	1.517	0.004
1954	44	19	V cholerae-AIGJRGC	1.512	0.002
1955	44	20	V cholerae-AIGJRGC	1.505	-0.001
1956	44	21	V cholerae-AIGJRGC	1.499	-0.003
1957	44	22	V cholerae-AIGJRGC	1.494	-0.004
1958	44	23	V cholerae-AIGJRGC	1.486	-0.008
1959	44	24	V cholerae-AIGJRGC	1.480	-0.011
1960	44	25	V cholerae-AIGJRGC	1.477	-0.009
1961	44	26	V cholerae-AIGJRGC	1.474	-0.008
1962	44	27	V cholerae-AIGJRGC	1.471	-0.007
1963	44	28	V cholerae-AIGJRGC	1.463	-0.012
1964	44	29	V cholerae-AIGJRGC	1.462	-0.009
1965	44	30	V cholerae-AIGJRGC	1.459	-0.008
1966	44	31	V cholerae-AIGJRGC	1.457	-0.006
1967	44	32	V cholerae-AIGJRGC	1.453	-0.007
1968	44	33	V cholerae-AIGJRGC	1.446	-0.009
1969	44	34	V cholerae-AIGJRGC	1.446	-0.005
1970	44	35	V cholerae-AIGJRGC	1.444	-0.004
1971	44	36	V cholerae-AIGJRGC	1.441	-0.003
1972	44	37	V cholerae-AIGJRGC	1.438	-0.002
1973	44	38	V cholerae-AIGJRGC	1.436	0.000
1974	44	39	V cholerae-AIGJRGC	1.434	0.002
1975	44	40	V cholerae-AIGJRGC	1.434	0.006
1976	44	41	V cholerae-AIGJRGC	1.432	0.007
1977	44	42	V cholerae-AIGJRGC	1.429	0.008
1978	44	43	V cholerae-AIGJRGC	1.425	0.008
1979	44	44	V cholerae-AIGJRGC	1.421	0.008
1980	44	45	V cholerae-AIGJRGC	1.422	0.013
1981	45	1	Dientamoeba fragilis-AIHSPMK	2.256	0.066
1982	45	2	Dientamoeba fragilis-AIHSPMK	2.242	0.064
1983	45	3	Dientamoeba fragilis-AIHSPMK	2.213	0.047
1984	45	4	Dientamoeba fragilis-AIHSPMK	2.195	0.041
1985	45	5	Dientamoeba fragilis-AIHSPMK	2.177	0.035
1986	45	6	Dientamoeba fragilis-AIHSPMK	2.167	0.036
1987	45	7	Dientamoeba fragilis-AIHSPMK	2.156	0.037
1988	45	8	Dientamoeba fragilis-AIHSPMK	2.133	0.026
1989	45	9	Dientamoeba fragilis-AIHSPMK	2.114	0.018
1990	45	10	Dientamoeba fragilis-AIHSPMK	2.097	0.014
1991	45	11	Dientamoeba fragilis-AIHSPMK	2.082	0.010
1992	45	12	Dientamoeba fragilis-AIHSPMK	2.063	0.003
1993	45	13	Dientamoeba fragilis-AIHSPMK	2.045	-0.003
1994	45	14	Dientamoeba fragilis-AIHSPMK	2.028	-0.008
1995	45	15	Dientamoeba fragilis-AIHSPMK	2.012	-0.012
1996	45	16	Dientamoeba fragilis-AIHSPMK	1.995	-0.018
1997	45	17	Dientamoeba fragilis-AIHSPMK	1.977	-0.024
1998	45	18	Dientamoeba fragilis-AIHSPMK	1.961	-0.028
1999	45	19	Dientamoeba fragilis-AIHSPMK	1.947	-0.031
[truncated: 15,281 more rows]
