# Supplementary material for: Analysis of TaqMan Array Cards Data by an Assumption-Free Improvement of the maxRatio Algorithm Is More Accurate than the Cycle-Threshold Method
Source: PLoS One. 2016 Nov 9;11(11):e0165282. doi: 10.1371/journal.pone.0165282 (PMC5102466; doi:10.1371/journal.pone.0165282)
Supplement: S1 File — The compressed folder contains a vignette explaining the procedure (‘S1 vignette.pdf’), an executable (‘S1.R’), three files with qPCR data (‘plate 1.txt’, ‘plate 2.txt’ and ‘plate 3.txt’) and a table containing the classification of the reactions provided by the raters (‘rating table.txt’). The S1.R executable produces two files as output: ‘training_file.txt’ and ‘results_file.txt’. In order to work, S1.R requires the package ‘mixtools’ (https://cran.r-project.org/web/packages/mixtools/index.html) to be loaded in the R environment. (ZIP) [file pone.0165282.s001.zip › plate 3.txt]

	Well	Cycle	Target Name	Rn	Delta Rn
1	1	1	Adeno 1-Adeno 1	0.820	-0.051
2	1	2	Adeno 1-Adeno 1	0.827	-0.042
3	1	3	Adeno 1-Adeno 1	0.843	-0.025
4	1	4	Adeno 1-Adeno 1	0.852	-0.015
5	1	5	Adeno 1-Adeno 1	0.858	-0.008
6	1	6	Adeno 1-Adeno 1	0.862	-0.002
7	1	7	Adeno 1-Adeno 1	0.864	0.001
8	1	8	Adeno 1-Adeno 1	0.864	0.002
9	1	9	Adeno 1-Adeno 1	0.864	0.003
10	1	10	Adeno 1-Adeno 1	0.867	0.008
11	1	11	Adeno 1-Adeno 1	0.866	0.009
12	1	12	Adeno 1-Adeno 1	0.864	0.007
13	1	13	Adeno 1-Adeno 1	0.864	0.008
14	1	14	Adeno 1-Adeno 1	0.860	0.006
15	1	15	Adeno 1-Adeno 1	0.860	0.008
16	1	16	Adeno 1-Adeno 1	0.858	0.007
17	1	17	Adeno 1-Adeno 1	0.857	0.007
18	1	18	Adeno 1-Adeno 1	0.853	0.004
19	1	19	Adeno 1-Adeno 1	0.847	0.000
20	1	20	Adeno 1-Adeno 1	0.846	0.000
21	1	21	Adeno 1-Adeno 1	0.848	0.004
22	1	22	Adeno 1-Adeno 1	0.846	0.003
23	1	23	Adeno 1-Adeno 1	0.843	0.001
24	1	24	Adeno 1-Adeno 1	0.840	0.000
25	1	25	Adeno 1-Adeno 1	0.840	0.001
26	1	26	Adeno 1-Adeno 1	0.839	0.001
27	1	27	Adeno 1-Adeno 1	0.836	-0.001
28	1	28	Adeno 1-Adeno 1	0.832	-0.003
29	1	29	Adeno 1-Adeno 1	0.830	-0.004
30	1	30	Adeno 1-Adeno 1	0.830	-0.003
31	1	31	Adeno 1-Adeno 1	0.831	-0.001
32	1	32	Adeno 1-Adeno 1	0.828	-0.002
33	1	33	Adeno 1-Adeno 1	0.829	0.000
34	1	34	Adeno 1-Adeno 1	0.826	-0.001
35	1	35	Adeno 1-Adeno 1	0.821	-0.005
36	1	36	Adeno 1-Adeno 1	0.821	-0.004
37	1	37	Adeno 1-Adeno 1	0.821	-0.003
38	1	38	Adeno 1-Adeno 1	0.819	-0.003
39	1	39	Adeno 1-Adeno 1	0.819	-0.002
40	1	40	Adeno 1-Adeno 1	0.820	0.001
41	1	41	Adeno 1-Adeno 1	0.820	0.001
42	1	42	Adeno 1-Adeno 1	0.817	0.000
43	1	43	Adeno 1-Adeno 1	0.815	-0.001
44	1	44	Adeno 1-Adeno 1	0.815	0.001
45	1	45	Adeno 1-Adeno 1	0.815	0.002
46	2	1	Adeno 40/41 EH-AIQJCT3	0.838	-0.171
47	2	2	Adeno 40/41 EH-AIQJCT3	0.856	-0.151
48	2	3	Adeno 40/41 EH-AIQJCT3	0.899	-0.106
49	2	4	Adeno 40/41 EH-AIQJCT3	0.932	-0.072
50	2	5	Adeno 40/41 EH-AIQJCT3	0.955	-0.047
51	2	6	Adeno 40/41 EH-AIQJCT3	0.972	-0.028
52	2	7	Adeno 40/41 EH-AIQJCT3	0.990	-0.008
53	2	8	Adeno 40/41 EH-AIQJCT3	1.003	0.006
54	2	9	Adeno 40/41 EH-AIQJCT3	1.010	0.015
55	2	10	Adeno 40/41 EH-AIQJCT3	1.018	0.024
56	2	11	Adeno 40/41 EH-AIQJCT3	1.020	0.028
57	2	12	Adeno 40/41 EH-AIQJCT3	1.021	0.031
58	2	13	Adeno 40/41 EH-AIQJCT3	1.022	0.033
59	2	14	Adeno 40/41 EH-AIQJCT3	1.022	0.035
60	2	15	Adeno 40/41 EH-AIQJCT3	1.020	0.035
61	2	16	Adeno 40/41 EH-AIQJCT3	1.020	0.036
62	2	17	Adeno 40/41 EH-AIQJCT3	1.017	0.035
63	2	18	Adeno 40/41 EH-AIQJCT3	1.017	0.037
64	2	19	Adeno 40/41 EH-AIQJCT3	1.015	0.036
65	2	20	Adeno 40/41 EH-AIQJCT3	1.007	0.030
66	2	21	Adeno 40/41 EH-AIQJCT3	0.999	0.023
67	2	22	Adeno 40/41 EH-AIQJCT3	0.989	0.015
68	2	23	Adeno 40/41 EH-AIQJCT3	0.980	0.008
69	2	24	Adeno 40/41 EH-AIQJCT3	0.972	0.002
70	2	25	Adeno 40/41 EH-AIQJCT3	0.969	0.000
71	2	26	Adeno 40/41 EH-AIQJCT3	0.962	-0.005
72	2	27	Adeno 40/41 EH-AIQJCT3	0.957	-0.008
73	2	28	Adeno 40/41 EH-AIQJCT3	0.954	-0.010
74	2	29	Adeno 40/41 EH-AIQJCT3	0.951	-0.011
75	2	30	Adeno 40/41 EH-AIQJCT3	0.946	-0.014
76	2	31	Adeno 40/41 EH-AIQJCT3	0.944	-0.014
77	2	32	Adeno 40/41 EH-AIQJCT3	0.942	-0.015
78	2	33	Adeno 40/41 EH-AIQJCT3	0.940	-0.015
79	2	34	Adeno 40/41 EH-AIQJCT3	0.942	-0.012
80	2	35	Adeno 40/41 EH-AIQJCT3	0.942	-0.010
81	2	36	Adeno 40/41 EH-AIQJCT3	0.941	-0.009
82	2	37	Adeno 40/41 EH-AIQJCT3	0.939	-0.010
83	2	38	Adeno 40/41 EH-AIQJCT3	0.938	-0.009
84	2	39	Adeno 40/41 EH-AIQJCT3	0.939	-0.007
85	2	40	Adeno 40/41 EH-AIQJCT3	0.938	-0.006
86	2	41	Adeno 40/41 EH-AIQJCT3	0.937	-0.005
87	2	42	Adeno 40/41 EH-AIQJCT3	0.935	-0.005
88	2	43	Adeno 40/41 EH-AIQJCT3	0.936	-0.002
89	2	44	Adeno 40/41 EH-AIQJCT3	0.936	-0.001
90	2	45	Adeno 40/41 EH-AIQJCT3	0.936	0.000
91	3	1	Astro 1-Astro 1	1.721	-0.112
92	3	2	Astro 1-Astro 1	1.735	-0.095
93	3	3	Astro 1-Astro 1	1.765	-0.060
94	3	4	Astro 1-Astro 1	1.788	-0.033
95	3	5	Astro 1-Astro 1	1.804	-0.013
96	3	6	Astro 1-Astro 1	1.815	0.002
97	3	7	Astro 1-Astro 1	1.822	0.013
98	3	8	Astro 1-Astro 1	1.828	0.023
99	3	9	Astro 1-Astro 1	1.824	0.024
100	3	10	Astro 1-Astro 1	1.815	0.019
101	3	11	Astro 1-Astro 1	1.810	0.018
102	3	12	Astro 1-Astro 1	1.808	0.020
103	3	13	Astro 1-Astro 1	1.807	0.023
104	3	14	Astro 1-Astro 1	1.800	0.020
105	3	15	Astro 1-Astro 1	1.795	0.019
106	3	16	Astro 1-Astro 1	1.792	0.021
107	3	17	Astro 1-Astro 1	1.784	0.017
108	3	18	Astro 1-Astro 1	1.769	0.006
109	3	19	Astro 1-Astro 1	1.761	0.002
110	3	20	Astro 1-Astro 1	1.753	-0.002
111	3	21	Astro 1-Astro 1	1.748	-0.003
112	3	22	Astro 1-Astro 1	1.741	-0.006
113	3	23	Astro 1-Astro 1	1.731	-0.011
114	3	24	Astro 1-Astro 1	1.724	-0.015
115	3	25	Astro 1-Astro 1	1.720	-0.015
116	3	26	Astro 1-Astro 1	1.712	-0.019
117	3	27	Astro 1-Astro 1	1.710	-0.017
118	3	28	Astro 1-Astro 1	1.709	-0.014
119	3	29	Astro 1-Astro 1	1.703	-0.015
120	3	30	Astro 1-Astro 1	1.698	-0.016
121	3	31	Astro 1-Astro 1	1.696	-0.014
122	3	32	Astro 1-Astro 1	1.694	-0.011
123	3	33	Astro 1-Astro 1	1.693	-0.009
124	3	34	Astro 1-Astro 1	1.687	-0.010
125	3	35	Astro 1-Astro 1	1.685	-0.009
126	3	36	Astro 1-Astro 1	1.683	-0.006
127	3	37	Astro 1-Astro 1	1.683	-0.002
128	3	38	Astro 1-Astro 1	1.684	0.003
129	3	39	Astro 1-Astro 1	1.683	0.006
130	3	40	Astro 1-Astro 1	1.680	0.007
131	3	41	Astro 1-Astro 1	1.677	0.009
132	3	42	Astro 1-Astro 1	1.677	0.012
133	3	43	Astro 1-Astro 1	1.677	0.016
134	3	44	Astro 1-Astro 1	1.677	0.021
135	3	45	Astro 1-Astro 1	1.674	0.022
136	4	1	Sapo 1-Sapo 1	0.895	-0.112
137	4	2	Sapo 1-Sapo 1	0.908	-0.097
138	4	3	Sapo 1-Sapo 1	0.936	-0.068
139	4	4	Sapo 1-Sapo 1	0.959	-0.043
140	4	5	Sapo 1-Sapo 1	0.976	-0.026
141	4	6	Sapo 1-Sapo 1	0.988	-0.012
142	4	7	Sapo 1-Sapo 1	0.996	-0.003
143	4	8	Sapo 1-Sapo 1	1.003	0.005
144	4	9	Sapo 1-Sapo 1	1.010	0.013
145	4	10	Sapo 1-Sapo 1	1.011	0.016
146	4	11	Sapo 1-Sapo 1	1.012	0.018
147	4	12	Sapo 1-Sapo 1	1.010	0.017
148	4	13	Sapo 1-Sapo 1	1.009	0.018
149	4	14	Sapo 1-Sapo 1	1.009	0.018
150	4	15	Sapo 1-Sapo 1	1.007	0.018
151	4	16	Sapo 1-Sapo 1	1.003	0.015
152	4	17	Sapo 1-Sapo 1	1.002	0.015
153	4	18	Sapo 1-Sapo 1	1.000	0.015
154	4	19	Sapo 1-Sapo 1	0.998	0.014
155	4	20	Sapo 1-Sapo 1	0.994	0.011
156	4	21	Sapo 1-Sapo 1	0.991	0.009
157	4	22	Sapo 1-Sapo 1	0.990	0.009
158	4	23	Sapo 1-Sapo 1	0.989	0.009
159	4	24	Sapo 1-Sapo 1	0.985	0.007
160	4	25	Sapo 1-Sapo 1	0.981	0.004
161	4	26	Sapo 1-Sapo 1	0.975	0.000
162	4	27	Sapo 1-Sapo 1	0.974	0.000
163	4	28	Sapo 1-Sapo 1	0.974	0.001
164	4	29	Sapo 1-Sapo 1	0.973	0.001
165	4	30	Sapo 1-Sapo 1	0.969	-0.002
166	4	31	Sapo 1-Sapo 1	0.967	-0.002
167	4	32	Sapo 1-Sapo 1	0.965	-0.004
168	4	33	Sapo 1-Sapo 1	0.963	-0.004
169	4	34	Sapo 1-Sapo 1	0.961	-0.005
170	4	35	Sapo 1-Sapo 1	0.959	-0.005
171	4	36	Sapo 1-Sapo 1	0.956	-0.008
172	4	37	Sapo 1-Sapo 1	0.954	-0.008
173	4	38	Sapo 1-Sapo 1	0.953	-0.008
174	4	39	Sapo 1-Sapo 1	0.954	-0.006
175	4	40	Sapo 1-Sapo 1	0.951	-0.007
176	4	41	Sapo 1-Sapo 1	0.951	-0.006
177	4	42	Sapo 1-Sapo 1	0.952	-0.004
178	4	43	Sapo 1-Sapo 1	0.951	-0.004
179	4	44	Sapo 1-Sapo 1	0.947	-0.007
180	4	45	Sapo 1-Sapo 1	0.947	-0.005
181	5	1	Sapo 2-Sapo 2	1.075	-0.035
182	5	2	Sapo 2-Sapo 2	1.079	-0.029
183	5	3	Sapo 2-Sapo 2	1.087	-0.019
184	5	4	Sapo 2-Sapo 2	1.095	-0.009
185	5	5	Sapo 2-Sapo 2	1.101	-0.002
186	5	6	Sapo 2-Sapo 2	1.102	0.002
187	5	7	Sapo 2-Sapo 2	1.103	0.004
188	5	8	Sapo 2-Sapo 2	1.103	0.006
189	5	9	Sapo 2-Sapo 2	1.101	0.006
190	5	10	Sapo 2-Sapo 2	1.099	0.007
191	5	11	Sapo 2-Sapo 2	1.098	0.007
192	5	12	Sapo 2-Sapo 2	1.095	0.006
193	5	13	Sapo 2-Sapo 2	1.092	0.005
194	5	14	Sapo 2-Sapo 2	1.089	0.004
195	5	15	Sapo 2-Sapo 2	1.087	0.004
196	5	16	Sapo 2-Sapo 2	1.082	0.001
197	5	17	Sapo 2-Sapo 2	1.081	0.001
198	5	18	Sapo 2-Sapo 2	1.079	0.001
199	5	19	Sapo 2-Sapo 2	1.075	-0.001
200	5	20	Sapo 2-Sapo 2	1.074	0.000
201	5	21	Sapo 2-Sapo 2	1.073	0.001
202	5	22	Sapo 2-Sapo 2	1.070	0.000
203	5	23	Sapo 2-Sapo 2	1.067	-0.001
204	5	24	Sapo 2-Sapo 2	1.065	-0.002
205	5	25	Sapo 2-Sapo 2	1.062	-0.003
206	5	26	Sapo 2-Sapo 2	1.061	-0.002
207	5	27	Sapo 2-Sapo 2	1.059	-0.002
208	5	28	Sapo 2-Sapo 2	1.056	-0.004
209	5	29	Sapo 2-Sapo 2	1.054	-0.003
210	5	30	Sapo 2-Sapo 2	1.053	-0.003
211	5	31	Sapo 2-Sapo 2	1.050	-0.004
212	5	32	Sapo 2-Sapo 2	1.047	-0.005
213	5	33	Sapo 2-Sapo 2	1.047	-0.003
214	5	34	Sapo 2-Sapo 2	1.044	-0.004
215	5	35	Sapo 2-Sapo 2	1.041	-0.005
216	5	36	Sapo 2-Sapo 2	1.041	-0.003
217	5	37	Sapo 2-Sapo 2	1.041	-0.001
218	5	38	Sapo 2-Sapo 2	1.042	0.002
219	5	39	Sapo 2-Sapo 2	1.040	0.001
220	5	40	Sapo 2-Sapo 2	1.037	0.001
221	5	41	Sapo 2-Sapo 2	1.038	0.003
222	5	42	Sapo 2-Sapo 2	1.037	0.004
223	5	43	Sapo 2-Sapo 2	1.035	0.004
224	5	44	Sapo 2-Sapo 2	1.036	0.007
225	5	45	Sapo 2-Sapo 2	1.036	0.009
226	6	1	Enterovirus 1-Enterovirus 1	0.996	0.006
227	6	2	Enterovirus 1-Enterovirus 1	0.996	0.009
228	6	3	Enterovirus 1-Enterovirus 1	0.998	0.014
229	6	4	Enterovirus 1-Enterovirus 1	0.998	0.017
230	6	5	Enterovirus 1-Enterovirus 1	0.996	0.019
231	6	6	Enterovirus 1-Enterovirus 1	0.996	0.022
232	6	7	Enterovirus 1-Enterovirus 1	0.991	0.020
233	6	8	Enterovirus 1-Enterovirus 1	0.985	0.017
234	6	9	Enterovirus 1-Enterovirus 1	0.976	0.011
235	6	10	Enterovirus 1-Enterovirus 1	0.972	0.010
236	6	11	Enterovirus 1-Enterovirus 1	0.962	0.004
237	6	12	Enterovirus 1-Enterovirus 1	0.953	-0.002
238	6	13	Enterovirus 1-Enterovirus 1	0.947	-0.005
239	6	14	Enterovirus 1-Enterovirus 1	0.941	-0.008
240	6	15	Enterovirus 1-Enterovirus 1	0.936	-0.009
241	6	16	Enterovirus 1-Enterovirus 1	0.930	-0.012
242	6	17	Enterovirus 1-Enterovirus 1	0.924	-0.015
243	6	18	Enterovirus 1-Enterovirus 1	0.921	-0.015
244	6	19	Enterovirus 1-Enterovirus 1	0.918	-0.015
245	6	20	Enterovirus 1-Enterovirus 1	0.915	-0.015
246	6	21	Enterovirus 1-Enterovirus 1	0.911	-0.015
247	6	22	Enterovirus 1-Enterovirus 1	0.907	-0.017
248	6	23	Enterovirus 1-Enterovirus 1	0.905	-0.015
249	6	24	Enterovirus 1-Enterovirus 1	0.901	-0.016
250	6	25	Enterovirus 1-Enterovirus 1	0.898	-0.016
251	6	26	Enterovirus 1-Enterovirus 1	0.897	-0.013
252	6	27	Enterovirus 1-Enterovirus 1	0.896	-0.012
253	6	28	Enterovirus 1-Enterovirus 1	0.893	-0.011
254	6	29	Enterovirus 1-Enterovirus 1	0.892	-0.009
255	6	30	Enterovirus 1-Enterovirus 1	0.890	-0.007
256	6	31	Enterovirus 1-Enterovirus 1	0.887	-0.007
257	6	32	Enterovirus 1-Enterovirus 1	0.885	-0.006
258	6	33	Enterovirus 1-Enterovirus 1	0.885	-0.003
259	6	34	Enterovirus 1-Enterovirus 1	0.885	0.000
260	6	35	Enterovirus 1-Enterovirus 1	0.883	0.001
261	6	36	Enterovirus 1-Enterovirus 1	0.882	0.004
262	6	37	Enterovirus 1-Enterovirus 1	0.880	0.005
263	6	38	Enterovirus 1-Enterovirus 1	0.879	0.007
264	6	39	Enterovirus 1-Enterovirus 1	0.877	0.008
265	6	40	Enterovirus 1-Enterovirus 1	0.876	0.010
266	6	41	Enterovirus 1-Enterovirus 1	0.877	0.015
267	6	42	Enterovirus 1-Enterovirus 1	0.876	0.017
268	6	43	Enterovirus 1-Enterovirus 1	0.876	0.020
269	6	44	Enterovirus 1-Enterovirus 1	0.877	0.024
270	6	45	Enterovirus 1-Enterovirus 1	0.877	0.028
271	7	1	Parechovirus-Parechovirus	1.337	-0.010
272	7	2	Parechovirus-Parechovirus	1.338	-0.004
273	7	3	Parechovirus-Parechovirus	1.343	0.006
274	7	4	Parechovirus-Parechovirus	1.343	0.011
275	7	5	Parechovirus-Parechovirus	1.341	0.014
276	7	6	Parechovirus-Parechovirus	1.338	0.016
277	7	7	Parechovirus-Parechovirus	1.333	0.016
278	7	8	Parechovirus-Parechovirus	1.323	0.011
279	7	9	Parechovirus-Parechovirus	1.318	0.011
280	7	10	Parechovirus-Parechovirus	1.310	0.008
281	7	11	Parechovirus-Parechovirus	1.302	0.006
282	7	12	Parechovirus-Parechovirus	1.298	0.007
283	7	13	Parechovirus-Parechovirus	1.290	0.003
284	7	14	Parechovirus-Parechovirus	1.280	-0.001
285	7	15	Parechovirus-Parechovirus	1.273	-0.003
286	7	16	Parechovirus-Parechovirus	1.267	-0.004
287	7	17	Parechovirus-Parechovirus	1.261	-0.005
288	7	18	Parechovirus-Parechovirus	1.253	-0.008
289	7	19	Parechovirus-Parechovirus	1.245	-0.011
290	7	20	Parechovirus-Parechovirus	1.238	-0.013
291	7	21	Parechovirus-Parechovirus	1.231	-0.015
292	7	22	Parechovirus-Parechovirus	1.224	-0.017
293	7	23	Parechovirus-Parechovirus	1.218	-0.018
294	7	24	Parechovirus-Parechovirus	1.215	-0.016
295	7	25	Parechovirus-Parechovirus	1.210	-0.016
296	7	26	Parechovirus-Parechovirus	1.204	-0.016
297	7	27	Parechovirus-Parechovirus	1.200	-0.015
298	7	28	Parechovirus-Parechovirus	1.196	-0.014
299	7	29	Parechovirus-Parechovirus	1.195	-0.011
300	7	30	Parechovirus-Parechovirus	1.191	-0.010
301	7	31	Parechovirus-Parechovirus	1.186	-0.009
302	7	32	Parechovirus-Parechovirus	1.183	-0.007
303	7	33	Parechovirus-Parechovirus	1.178	-0.007
304	7	34	Parechovirus-Parechovirus	1.175	-0.005
305	7	35	Parechovirus-Parechovirus	1.174	-0.002
306	7	36	Parechovirus-Parechovirus	1.172	0.002
307	7	37	Parechovirus-Parechovirus	1.170	0.005
308	7	38	Parechovirus-Parechovirus	1.167	0.007
309	7	39	Parechovirus-Parechovirus	1.164	0.009
310	7	40	Parechovirus-Parechovirus	1.161	0.011
311	7	41	Parechovirus-Parechovirus	1.161	0.016
312	7	42	Parechovirus-Parechovirus	1.159	0.019
313	7	43	Parechovirus-Parechovirus	1.155	0.020
314	7	44	Parechovirus-Parechovirus	1.154	0.025
315	7	45	Parechovirus-Parechovirus	1.155	0.031
316	8	1	HEV 1-HEV 1	0.802	0.004
317	8	2	HEV 1-HEV 1	0.801	0.005
318	8	3	HEV 1-HEV 1	0.802	0.007
319	8	4	HEV 1-HEV 1	0.802	0.009
320	8	5	HEV 1-HEV 1	0.802	0.010
321	8	6	HEV 1-HEV 1	0.800	0.010
322	8	7	HEV 1-HEV 1	0.797	0.009
323	8	8	HEV 1-HEV 1	0.793	0.006
324	8	9	HEV 1-HEV 1	0.792	0.006
325	8	10	HEV 1-HEV 1	0.788	0.004
326	8	11	HEV 1-HEV 1	0.784	0.002
327	8	12	HEV 1-HEV 1	0.783	0.002
328	8	13	HEV 1-HEV 1	0.779	-0.001
329	8	14	HEV 1-HEV 1	0.776	-0.002
330	8	15	HEV 1-HEV 1	0.773	-0.004
331	8	16	HEV 1-HEV 1	0.771	-0.004
332	8	17	HEV 1-HEV 1	0.768	-0.005
333	8	18	HEV 1-HEV 1	0.766	-0.006
334	8	19	HEV 1-HEV 1	0.764	-0.007
335	8	20	HEV 1-HEV 1	0.761	-0.008
336	8	21	HEV 1-HEV 1	0.759	-0.008
337	8	22	HEV 1-HEV 1	0.758	-0.008
338	8	23	HEV 1-HEV 1	0.756	-0.008
339	8	24	HEV 1-HEV 1	0.754	-0.008
340	8	25	HEV 1-HEV 1	0.753	-0.008
341	8	26	HEV 1-HEV 1	0.751	-0.008
342	8	27	HEV 1-HEV 1	0.750	-0.008
343	8	28	HEV 1-HEV 1	0.749	-0.007
344	8	29	HEV 1-HEV 1	0.747	-0.008
345	8	30	HEV 1-HEV 1	0.747	-0.006
346	8	31	HEV 1-HEV 1	0.746	-0.005
347	8	32	HEV 1-HEV 1	0.746	-0.004
348	8	33	HEV 1-HEV 1	0.746	-0.003
349	8	34	HEV 1-HEV 1	0.745	-0.002
350	8	35	HEV 1-HEV 1	0.743	-0.002
351	8	36	HEV 1-HEV 1	0.743	-0.001
352	8	37	HEV 1-HEV 1	0.743	0.001
353	8	38	HEV 1-HEV 1	0.744	0.004
354	8	39	HEV 1-HEV 1	0.744	0.004
355	8	40	HEV 1-HEV 1	0.745	0.007
356	8	41	HEV 1-HEV 1	0.744	0.008
357	8	42	HEV 1-HEV 1	0.745	0.011
358	8	43	HEV 1-HEV 1	0.747	0.014
359	8	44	HEV 1-HEV 1	0.747	0.016
360	8	45	HEV 1-HEV 1	0.748	0.018
361	9	1	IC PDV control-AIRSA0B	1.145	-0.013
362	9	2	IC PDV control-AIRSA0B	1.151	-0.003
363	9	3	IC PDV control-AIRSA0B	1.159	0.008
364	9	4	IC PDV control-AIRSA0B	1.159	0.012
365	9	5	IC PDV control-AIRSA0B	1.159	0.016
366	9	6	IC PDV control-AIRSA0B	1.154	0.014
367	9	7	IC PDV control-AIRSA0B	1.146	0.010
368	9	8	IC PDV control-AIRSA0B	1.140	0.007
369	9	9	IC PDV control-AIRSA0B	1.135	0.007
370	9	10	IC PDV control-AIRSA0B	1.130	0.005
371	9	11	IC PDV control-AIRSA0B	1.124	0.003
372	9	12	IC PDV control-AIRSA0B	1.118	0.000
373	9	13	IC PDV control-AIRSA0B	1.113	-0.002
374	9	14	IC PDV control-AIRSA0B	1.108	-0.002
375	9	15	IC PDV control-AIRSA0B	1.103	-0.004
376	9	16	IC PDV control-AIRSA0B	1.098	-0.005
377	9	17	IC PDV control-AIRSA0B	1.092	-0.007
378	9	18	IC PDV control-AIRSA0B	1.086	-0.009
379	9	19	IC PDV control-AIRSA0B	1.082	-0.010
380	9	20	IC PDV control-AIRSA0B	1.078	-0.010
381	9	21	IC PDV control-AIRSA0B	1.075	-0.009
382	9	22	IC PDV control-AIRSA0B	1.070	-0.011
383	9	23	IC PDV control-AIRSA0B	1.066	-0.011
384	9	24	IC PDV control-AIRSA0B	1.063	-0.010
385	9	25	IC PDV control-AIRSA0B	1.060	-0.010
386	9	26	IC PDV control-AIRSA0B	1.056	-0.010
387	9	27	IC PDV control-AIRSA0B	1.054	-0.009
388	9	28	IC PDV control-AIRSA0B	1.051	-0.008
389	9	29	IC PDV control-AIRSA0B	1.049	-0.006
390	9	30	IC PDV control-AIRSA0B	1.045	-0.007
391	9	31	IC PDV control-AIRSA0B	1.041	-0.007
392	9	32	IC PDV control-AIRSA0B	1.040	-0.004
393	9	33	IC PDV control-AIRSA0B	1.038	-0.003
394	9	34	IC PDV control-AIRSA0B	1.034	-0.003
395	9	35	IC PDV control-AIRSA0B	1.032	-0.001
396	9	36	IC PDV control-AIRSA0B	1.031	0.001
397	9	37	IC PDV control-AIRSA0B	1.029	0.003
398	9	38	IC PDV control-AIRSA0B	1.027	0.005
399	9	39	IC PDV control-AIRSA0B	1.025	0.006
400	9	40	IC PDV control-AIRSA0B	1.024	0.009
401	9	41	IC PDV control-AIRSA0B	1.022	0.011
402	9	42	IC PDV control-AIRSA0B	1.019	0.011
403	9	43	IC PDV control-AIRSA0B	1.018	0.014
404	9	44	IC PDV control-AIRSA0B	1.018	0.018
405	9	45	IC PDV control-AIRSA0B	1.016	0.019
406	10	1	Rotavirus cam-Rotavirus cam	3.297	-0.093
407	10	2	Rotavirus cam-Rotavirus cam	3.313	-0.065
408	10	3	Rotavirus cam-Rotavirus cam	3.336	-0.031
409	10	4	Rotavirus cam-Rotavirus cam	3.355	-0.001
410	10	5	Rotavirus cam-Rotavirus cam	3.364	0.019
411	10	6	Rotavirus cam-Rotavirus cam	3.355	0.021
412	10	7	Rotavirus cam-Rotavirus cam	3.350	0.028
413	10	8	Rotavirus cam-Rotavirus cam	3.343	0.031
414	10	9	Rotavirus cam-Rotavirus cam	3.331	0.030
415	10	10	Rotavirus cam-Rotavirus cam	3.317	0.028
416	10	11	Rotavirus cam-Rotavirus cam	3.301	0.023
417	10	12	Rotavirus cam-Rotavirus cam	3.279	0.012
418	10	13	Rotavirus cam-Rotavirus cam	3.267	0.011
419	10	14	Rotavirus cam-Rotavirus cam	3.248	0.003
420	10	15	Rotavirus cam-Rotavirus cam	3.238	0.005
421	10	16	Rotavirus cam-Rotavirus cam	3.225	0.003
422	10	17	Rotavirus cam-Rotavirus cam	3.207	-0.004
423	10	18	Rotavirus cam-Rotavirus cam	3.190	-0.010
424	10	19	Rotavirus cam-Rotavirus cam	3.174	-0.014
425	10	20	Rotavirus cam-Rotavirus cam	3.158	-0.019
426	10	21	Rotavirus cam-Rotavirus cam	3.145	-0.022
427	10	22	Rotavirus cam-Rotavirus cam	3.133	-0.023
428	10	23	Rotavirus cam-Rotavirus cam	3.119	-0.025
429	10	24	Rotavirus cam-Rotavirus cam	3.108	-0.025
430	10	25	Rotavirus cam-Rotavirus cam	3.097	-0.025
431	10	26	Rotavirus cam-Rotavirus cam	3.082	-0.028
432	10	27	Rotavirus cam-Rotavirus cam	3.072	-0.027
433	10	28	Rotavirus cam-Rotavirus cam	3.063	-0.025
434	10	29	Rotavirus cam-Rotavirus cam	3.053	-0.024
435	10	30	Rotavirus cam-Rotavirus cam	3.041	-0.025
436	10	31	Rotavirus cam-Rotavirus cam	3.035	-0.020
437	10	32	Rotavirus cam-Rotavirus cam	3.024	-0.019
438	10	33	Rotavirus cam-Rotavirus cam	3.019	-0.013
439	10	34	Rotavirus cam-Rotavirus cam	3.008	-0.013
440	10	35	Rotavirus cam-Rotavirus cam	3.000	-0.010
441	10	36	Rotavirus cam-Rotavirus cam	3.000	0.001
442	10	37	Rotavirus cam-Rotavirus cam	2.993	0.005
443	10	38	Rotavirus cam-Rotavirus cam	2.986	0.010
444	10	39	Rotavirus cam-Rotavirus cam	2.981	0.015
445	10	40	Rotavirus cam-Rotavirus cam	2.974	0.020
446	10	41	Rotavirus cam-Rotavirus cam	2.971	0.028
447	10	42	Rotavirus cam-Rotavirus cam	2.967	0.035
448	10	43	Rotavirus cam-Rotavirus cam	2.957	0.036
449	10	44	Rotavirus cam-Rotavirus cam	2.951	0.041
450	10	45	Rotavirus cam-Rotavirus cam	2.952	0.054
451	11	1	18S-Hs99999901_s1	1.024	-0.033
452	11	2	18S-Hs99999901_s1	1.026	-0.030
453	11	3	18S-Hs99999901_s1	1.035	-0.022
454	11	4	18S-Hs99999901_s1	1.045	-0.011
455	11	5	18S-Hs99999901_s1	1.055	-0.001
456	11	6	18S-Hs99999901_s1	1.062	0.007
457	11	7	18S-Hs99999901_s1	1.067	0.013
458	11	8	18S-Hs99999901_s1	1.066	0.012
459	11	9	18S-Hs99999901_s1	1.061	0.007
460	11	10	18S-Hs99999901_s1	1.060	0.006
461	11	11	18S-Hs99999901_s1	1.060	0.006
462	11	12	18S-Hs99999901_s1	1.059	0.006
463	11	13	18S-Hs99999901_s1	1.054	0.001
464	11	14	18S-Hs99999901_s1	1.048	-0.004
465	11	15	18S-Hs99999901_s1	1.048	-0.004
466	11	16	18S-Hs99999901_s1	1.047	-0.004
467	11	17	18S-Hs99999901_s1	1.045	-0.006
468	11	18	18S-Hs99999901_s1	1.045	-0.006
469	11	19	18S-Hs99999901_s1	1.048	-0.002
470	11	20	18S-Hs99999901_s1	1.058	0.008
471	11	21	18S-Hs99999901_s1	1.082	0.032
472	11	22	18S-Hs99999901_s1	1.125	0.076
473	11	23	18S-Hs99999901_s1	1.200	0.152
474	11	24	18S-Hs99999901_s1	1.313	0.265
475	11	25	18S-Hs99999901_s1	1.466	0.418
476	11	26	18S-Hs99999901_s1	1.647	0.599
477	11	27	18S-Hs99999901_s1	1.848	0.801
478	11	28	18S-Hs99999901_s1	2.063	1.016
479	11	29	18S-Hs99999901_s1	2.275	1.229
480	11	30	18S-Hs99999901_s1	2.479	1.433
481	11	31	18S-Hs99999901_s1	2.671	1.625
482	11	32	18S-Hs99999901_s1	2.850	1.805
483	11	33	18S-Hs99999901_s1	3.023	1.978
484	11	34	18S-Hs99999901_s1	3.178	2.134
485	11	35	18S-Hs99999901_s1	3.325	2.281
486	11	36	18S-Hs99999901_s1	3.440	2.396
487	11	37	18S-Hs99999901_s1	3.548	2.505
488	11	38	18S-Hs99999901_s1	3.670	2.627
489	11	39	18S-Hs99999901_s1	3.759	2.717
490	11	40	18S-Hs99999901_s1	3.841	2.798
491	11	41	18S-Hs99999901_s1	3.915	2.873
492	11	42	18S-Hs99999901_s1	3.985	2.943
493	11	43	18S-Hs99999901_s1	4.051	3.010
494	11	44	18S-Hs99999901_s1	4.103	3.062
495	11	45	18S-Hs99999901_s1	4.138	3.098
496	12	1	Noro gp II-Noro gp II	0.657	-0.071
497	12	2	Noro gp II-Noro gp II	0.664	-0.065
498	12	3	Noro gp II-Noro gp II	0.682	-0.049
499	12	4	Noro gp II-Noro gp II	0.697	-0.036
500	12	5	Noro gp II-Noro gp II	0.709	-0.025
501	12	6	Noro gp II-Noro gp II	0.721	-0.015
502	12	7	Noro gp II-Noro gp II	0.729	-0.008
503	12	8	Noro gp II-Noro gp II	0.737	-0.001
504	12	9	Noro gp II-Noro gp II	0.744	0.004
505	12	10	Noro gp II-Noro gp II	0.748	0.007
506	12	11	Noro gp II-Noro gp II	0.751	0.008
507	12	12	Noro gp II-Noro gp II	0.755	0.011
508	12	13	Noro gp II-Noro gp II	0.758	0.012
509	12	14	Noro gp II-Noro gp II	0.761	0.014
510	12	15	Noro gp II-Noro gp II	0.762	0.014
511	12	16	Noro gp II-Noro gp II	0.764	0.015
512	12	17	Noro gp II-Noro gp II	0.766	0.015
513	12	18	Noro gp II-Noro gp II	0.768	0.015
514	12	19	Noro gp II-Noro gp II	0.768	0.014
515	12	20	Noro gp II-Noro gp II	0.768	0.013
516	12	21	Noro gp II-Noro gp II	0.769	0.012
517	12	22	Noro gp II-Noro gp II	0.769	0.011
518	12	23	Noro gp II-Noro gp II	0.769	0.009
519	12	24	Noro gp II-Noro gp II	0.771	0.010
520	12	25	Noro gp II-Noro gp II	0.771	0.008
521	12	26	Noro gp II-Noro gp II	0.772	0.008
522	12	27	Noro gp II-Noro gp II	0.772	0.007
523	12	28	Noro gp II-Noro gp II	0.772	0.005
524	12	29	Noro gp II-Noro gp II	0.771	0.003
525	12	30	Noro gp II-Noro gp II	0.772	0.002
526	12	31	Noro gp II-Noro gp II	0.774	0.002
527	12	32	Noro gp II-Noro gp II	0.773	0.001
528	12	33	Noro gp II-Noro gp II	0.773	-0.001
529	12	34	Noro gp II-Noro gp II	0.775	-0.001
530	12	35	Noro gp II-Noro gp II	0.775	-0.002
531	12	36	Noro gp II-Noro gp II	0.774	-0.005
532	12	37	Noro gp II-Noro gp II	0.772	-0.007
533	12	38	Noro gp II-Noro gp II	0.775	-0.007
534	12	39	Noro gp II-Noro gp II	0.776	-0.006
535	12	40	Noro gp II-Noro gp II	0.776	-0.008
536	12	41	Noro gp II-Noro gp II	0.775	-0.011
537	12	42	Noro gp II-Noro gp II	0.773	-0.014
538	12	43	Noro gp II-Noro gp II	0.775	-0.013
539	12	44	Noro gp II-Noro gp II	0.776	-0.014
540	12	45	Noro gp II-Noro gp II	0.776	-0.015
541	13	1	Noro gp 1-Noro gp 1	1.745	-0.105
542	13	2	Noro gp 1-Noro gp 1	1.761	-0.089
543	13	3	Noro gp 1-Noro gp 1	1.788	-0.060
544	13	4	Noro gp 1-Noro gp 1	1.809	-0.039
545	13	5	Noro gp 1-Noro gp 1	1.828	-0.019
546	13	6	Noro gp 1-Noro gp 1	1.842	-0.005
547	13	7	Noro gp 1-Noro gp 1	1.847	0.001
548	13	8	Noro gp 1-Noro gp 1	1.853	0.008
549	13	9	Noro gp 1-Noro gp 1	1.857	0.012
550	13	10	Noro gp 1-Noro gp 1	1.861	0.017
551	13	11	Noro gp 1-Noro gp 1	1.856	0.013
552	13	12	Noro gp 1-Noro gp 1	1.856	0.013
553	13	13	Noro gp 1-Noro gp 1	1.855	0.013
554	13	14	Noro gp 1-Noro gp 1	1.852	0.011
555	13	15	Noro gp 1-Noro gp 1	1.853	0.012
556	13	16	Noro gp 1-Noro gp 1	1.849	0.009
557	13	17	Noro gp 1-Noro gp 1	1.844	0.005
558	13	18	Noro gp 1-Noro gp 1	1.846	0.007
559	13	19	Noro gp 1-Noro gp 1	1.844	0.006
560	13	20	Noro gp 1-Noro gp 1	1.844	0.007
561	13	21	Noro gp 1-Noro gp 1	1.839	0.002
562	13	22	Noro gp 1-Noro gp 1	1.841	0.006
563	13	23	Noro gp 1-Noro gp 1	1.842	0.007
564	13	24	Noro gp 1-Noro gp 1	1.839	0.004
565	13	25	Noro gp 1-Noro gp 1	1.837	0.003
566	13	26	Noro gp 1-Noro gp 1	1.835	0.002
567	13	27	Noro gp 1-Noro gp 1	1.835	0.003
568	13	28	Noro gp 1-Noro gp 1	1.834	0.003
569	13	29	Noro gp 1-Noro gp 1	1.835	0.004
570	13	30	Noro gp 1-Noro gp 1	1.835	0.005
571	13	31	Noro gp 1-Noro gp 1	1.834	0.005
572	13	32	Noro gp 1-Noro gp 1	1.832	0.004
573	13	33	Noro gp 1-Noro gp 1	1.831	0.003
574	13	34	Noro gp 1-Noro gp 1	1.830	0.003
575	13	35	Noro gp 1-Noro gp 1	1.833	0.006
576	13	36	Noro gp 1-Noro gp 1	1.832	0.006
577	13	37	Noro gp 1-Noro gp 1	1.823	-0.002
578	13	38	Noro gp 1-Noro gp 1	1.820	-0.004
579	13	39	Noro gp 1-Noro gp 1	1.819	-0.005
580	13	40	Noro gp 1-Noro gp 1	1.816	-0.008
581	13	41	Noro gp 1-Noro gp 1	1.812	-0.010
582	13	42	Noro gp 1-Noro gp 1	1.807	-0.015
583	13	43	Noro gp 1-Noro gp 1	1.805	-0.016
584	13	44	Noro gp 1-Noro gp 1	1.804	-0.017
585	13	45	Noro gp 1-Noro gp 1	1.800	-0.019
586	14	1	Noro gp 1 mod33-Noro gp 1 mod33	1.840	-0.037
587	14	2	Noro gp 1 mod33-Noro gp 1 mod33	1.841	-0.028
588	14	3	Noro gp 1 mod33-Noro gp 1 mod33	1.848	-0.013
589	14	4	Noro gp 1 mod33-Noro gp 1 mod33	1.853	0.001
590	14	5	Noro gp 1 mod33-Noro gp 1 mod33	1.853	0.009
591	14	6	Noro gp 1 mod33-Noro gp 1 mod33	1.853	0.018
592	14	7	Noro gp 1 mod33-Noro gp 1 mod33	1.854	0.027
593	14	8	Noro gp 1 mod33-Noro gp 1 mod33	1.843	0.024
594	14	9	Noro gp 1 mod33-Noro gp 1 mod33	1.831	0.021
595	14	10	Noro gp 1 mod33-Noro gp 1 mod33	1.819	0.017
596	14	11	Noro gp 1 mod33-Noro gp 1 mod33	1.810	0.016
597	14	12	Noro gp 1 mod33-Noro gp 1 mod33	1.797	0.012
598	14	13	Noro gp 1 mod33-Noro gp 1 mod33	1.783	0.006
599	14	14	Noro gp 1 mod33-Noro gp 1 mod33	1.771	0.003
600	14	15	Noro gp 1 mod33-Noro gp 1 mod33	1.758	-0.002
601	14	16	Noro gp 1 mod33-Noro gp 1 mod33	1.749	-0.003
602	14	17	Noro gp 1 mod33-Noro gp 1 mod33	1.735	-0.008
603	14	18	Noro gp 1 mod33-Noro gp 1 mod33	1.723	-0.011
604	14	19	Noro gp 1 mod33-Noro gp 1 mod33	1.714	-0.012
605	14	20	Noro gp 1 mod33-Noro gp 1 mod33	1.702	-0.016
606	14	21	Noro gp 1 mod33-Noro gp 1 mod33	1.690	-0.019
607	14	22	Noro gp 1 mod33-Noro gp 1 mod33	1.681	-0.020
608	14	23	Noro gp 1 mod33-Noro gp 1 mod33	1.671	-0.021
609	14	24	Noro gp 1 mod33-Noro gp 1 mod33	1.664	-0.020
610	14	25	Noro gp 1 mod33-Noro gp 1 mod33	1.653	-0.022
611	14	26	Noro gp 1 mod33-Noro gp 1 mod33	1.646	-0.021
612	14	27	Noro gp 1 mod33-Noro gp 1 mod33	1.641	-0.018
613	14	28	Noro gp 1 mod33-Noro gp 1 mod33	1.635	-0.015
614	14	29	Noro gp 1 mod33-Noro gp 1 mod33	1.629	-0.013
615	14	30	Noro gp 1 mod33-Noro gp 1 mod33	1.621	-0.013
616	14	31	Noro gp 1 mod33-Noro gp 1 mod33	1.613	-0.012
617	14	32	Noro gp 1 mod33-Noro gp 1 mod33	1.607	-0.010
618	14	33	Noro gp 1 mod33-Noro gp 1 mod33	1.600	-0.008
619	14	34	Noro gp 1 mod33-Noro gp 1 mod33	1.594	-0.006
620	14	35	Noro gp 1 mod33-Noro gp 1 mod33	1.587	-0.005
621	14	36	Noro gp 1 mod33-Noro gp 1 mod33	1.583	0.000
622	14	37	Noro gp 1 mod33-Noro gp 1 mod33	1.578	0.003
623	14	38	Noro gp 1 mod33-Noro gp 1 mod33	1.572	0.006
624	14	39	Noro gp 1 mod33-Noro gp 1 mod33	1.567	0.009
625	14	40	Noro gp 1 mod33-Noro gp 1 mod33	1.565	0.015
626	14	41	Noro gp 1 mod33-Noro gp 1 mod33	1.561	0.020
627	14	42	Noro gp 1 mod33-Noro gp 1 mod33	1.556	0.023
628	14	43	Noro gp 1 mod33-Noro gp 1 mod33	1.550	0.026
629	14	44	Noro gp 1 mod33-Noro gp 1 mod33	1.547	0.031
630	14	45	Noro gp 1 mod33-Noro gp 1 mod33	1.544	0.036
631	15	1	C difficile GDH-AIS086J	1.398	-0.075
632	15	2	C difficile GDH-AIS086J	1.408	-0.057
633	15	3	C difficile GDH-AIS086J	1.429	-0.028
634	15	4	C difficile GDH-AIS086J	1.438	-0.010
635	15	5	C difficile GDH-AIS086J	1.444	0.003
636	15	6	C difficile GDH-AIS086J	1.445	0.013
637	15	7	C difficile GDH-AIS086J	1.443	0.018
638	15	8	C difficile GDH-AIS086J	1.437	0.020
639	15	9	C difficile GDH-AIS086J	1.428	0.019
640	15	10	C difficile GDH-AIS086J	1.419	0.018
641	15	11	C difficile GDH-AIS086J	1.410	0.017
642	15	12	C difficile GDH-AIS086J	1.399	0.013
643	15	13	C difficile GDH-AIS086J	1.388	0.011
644	15	14	C difficile GDH-AIS086J	1.376	0.007
645	15	15	C difficile GDH-AIS086J	1.365	0.003
646	15	16	C difficile GDH-AIS086J	1.355	0.001
647	15	17	C difficile GDH-AIS086J	1.343	-0.003
648	15	18	C difficile GDH-AIS086J	1.331	-0.007
649	15	19	C difficile GDH-AIS086J	1.320	-0.010
650	15	20	C difficile GDH-AIS086J	1.311	-0.010
651	15	21	C difficile GDH-AIS086J	1.300	-0.014
652	15	22	C difficile GDH-AIS086J	1.293	-0.013
653	15	23	C difficile GDH-AIS086J	1.285	-0.013
654	15	24	C difficile GDH-AIS086J	1.277	-0.013
655	15	25	C difficile GDH-AIS086J	1.269	-0.014
656	15	26	C difficile GDH-AIS086J	1.260	-0.014
657	15	27	C difficile GDH-AIS086J	1.252	-0.014
658	15	28	C difficile GDH-AIS086J	1.246	-0.012
659	15	29	C difficile GDH-AIS086J	1.237	-0.014
660	15	30	C difficile GDH-AIS086J	1.231	-0.011
661	15	31	C difficile GDH-AIS086J	1.224	-0.011
662	15	32	C difficile GDH-AIS086J	1.217	-0.010
663	15	33	C difficile GDH-AIS086J	1.211	-0.008
664	15	34	C difficile GDH-AIS086J	1.207	-0.004
665	15	35	C difficile GDH-AIS086J	1.202	-0.001
666	15	36	C difficile GDH-AIS086J	1.194	0.000
667	15	37	C difficile GDH-AIS086J	1.190	0.003
668	15	38	C difficile GDH-AIS086J	1.184	0.005
669	15	39	C difficile GDH-AIS086J	1.178	0.007
670	15	40	C difficile GDH-AIS086J	1.174	0.011
671	15	41	C difficile GDH-AIS086J	1.169	0.014
672	15	42	C difficile GDH-AIS086J	1.160	0.013
673	15	43	C difficile GDH-AIS086J	1.155	0.015
674	15	44	C difficile GDH-AIS086J	1.152	0.021
675	15	45	C difficile GDH-AIS086J	1.153	0.030
676	16	1	C difficile Tox B-C difficile Tox B	1.419	0.026
677	16	2	C difficile Tox B-C difficile Tox B	1.413	0.025
678	16	3	C difficile Tox B-C difficile Tox B	1.403	0.019
679	16	4	C difficile Tox B-C difficile Tox B	1.396	0.017
680	16	5	C difficile Tox B-C difficile Tox B	1.388	0.014
681	16	6	C difficile Tox B-C difficile Tox B	1.384	0.015
682	16	7	C difficile Tox B-C difficile Tox B	1.378	0.014
683	16	8	C difficile Tox B-C difficile Tox B	1.374	0.015
684	16	9	C difficile Tox B-C difficile Tox B	1.366	0.012
685	16	10	C difficile Tox B-C difficile Tox B	1.358	0.008
686	16	11	C difficile Tox B-C difficile Tox B	1.350	0.005
687	16	12	C difficile Tox B-C difficile Tox B	1.345	0.005
688	16	13	C difficile Tox B-C difficile Tox B	1.338	0.003
689	16	14	C difficile Tox B-C difficile Tox B	1.326	-0.004
690	16	15	C difficile Tox B-C difficile Tox B	1.318	-0.007
691	16	16	C difficile Tox B-C difficile Tox B	1.312	-0.008
692	16	17	C difficile Tox B-C difficile Tox B	1.307	-0.009
693	16	18	C difficile Tox B-C difficile Tox B	1.301	-0.009
694	16	19	C difficile Tox B-C difficile Tox B	1.294	-0.012
695	16	20	C difficile Tox B-C difficile Tox B	1.286	-0.015
696	16	21	C difficile Tox B-C difficile Tox B	1.278	-0.018
697	16	22	C difficile Tox B-C difficile Tox B	1.274	-0.017
698	16	23	C difficile Tox B-C difficile Tox B	1.271	-0.015
699	16	24	C difficile Tox B-C difficile Tox B	1.268	-0.014
700	16	25	C difficile Tox B-C difficile Tox B	1.263	-0.014
701	16	26	C difficile Tox B-C difficile Tox B	1.256	-0.016
702	16	27	C difficile Tox B-C difficile Tox B	1.252	-0.014
703	16	28	C difficile Tox B-C difficile Tox B	1.248	-0.014
704	16	29	C difficile Tox B-C difficile Tox B	1.240	-0.017
705	16	30	C difficile Tox B-C difficile Tox B	1.238	-0.014
706	16	31	C difficile Tox B-C difficile Tox B	1.237	-0.011
707	16	32	C difficile Tox B-C difficile Tox B	1.232	-0.010
708	16	33	C difficile Tox B-C difficile Tox B	1.228	-0.010
709	16	34	C difficile Tox B-C difficile Tox B	1.225	-0.007
710	16	35	C difficile Tox B-C difficile Tox B	1.223	-0.005
711	16	36	C difficile Tox B-C difficile Tox B	1.221	-0.002
712	16	37	C difficile Tox B-C difficile Tox B	1.220	0.002
713	16	38	C difficile Tox B-C difficile Tox B	1.220	0.007
714	16	39	C difficile Tox B-C difficile Tox B	1.219	0.011
715	16	40	C difficile Tox B-C difficile Tox B	1.219	0.015
716	16	41	C difficile Tox B-C difficile Tox B	1.219	0.020
717	16	42	C difficile Tox B-C difficile Tox B	1.217	0.023
718	16	43	C difficile Tox B-C difficile Tox B	1.216	0.027
719	16	44	C difficile Tox B-C difficile Tox B	1.215	0.031
720	16	45	C difficile Tox B-C difficile Tox B	1.216	0.037
721	17	1	VTX 1-AIT97CR	1.764	-0.136
722	17	2	VTX 1-AIT97CR	1.770	-0.126
723	17	3	VTX 1-AIT97CR	1.780	-0.111
724	17	4	VTX 1-AIT97CR	1.794	-0.094
725	17	5	VTX 1-AIT97CR	1.815	-0.069
726	17	6	VTX 1-AIT97CR	1.836	-0.044
727	17	7	VTX 1-AIT97CR	1.859	-0.017
728	17	8	VTX 1-AIT97CR	1.878	0.006
729	17	9	VTX 1-AIT97CR	1.885	0.017
730	17	10	VTX 1-AIT97CR	1.891	0.027
731	17	11	VTX 1-AIT97CR	1.894	0.035
732	17	12	VTX 1-AIT97CR	1.895	0.040
733	17	13	VTX 1-AIT97CR	1.894	0.042
734	17	14	VTX 1-AIT97CR	1.889	0.042
735	17	15	VTX 1-AIT97CR	1.885	0.042
736	17	16	VTX 1-AIT97CR	1.878	0.039
737	17	17	VTX 1-AIT97CR	1.870	0.035
738	17	18	VTX 1-AIT97CR	1.863	0.032
739	17	19	VTX 1-AIT97CR	1.858	0.031
740	17	20	VTX 1-AIT97CR	1.851	0.028
741	17	21	VTX 1-AIT97CR	1.843	0.024
742	17	22	VTX 1-AIT97CR	1.836	0.021
743	17	23	VTX 1-AIT97CR	1.829	0.018
744	17	24	VTX 1-AIT97CR	1.822	0.015
745	17	25	VTX 1-AIT97CR	1.812	0.010
746	17	26	VTX 1-AIT97CR	1.802	0.004
747	17	27	VTX 1-AIT97CR	1.799	0.004
748	17	28	VTX 1-AIT97CR	1.791	0.001
749	17	29	VTX 1-AIT97CR	1.786	0.000
750	17	30	VTX 1-AIT97CR	1.781	-0.001
751	17	31	VTX 1-AIT97CR	1.777	-0.001
752	17	32	VTX 1-AIT97CR	1.772	-0.002
753	17	33	VTX 1-AIT97CR	1.766	-0.004
754	17	34	VTX 1-AIT97CR	1.756	-0.010
755	17	35	VTX 1-AIT97CR	1.741	-0.021
756	17	36	VTX 1-AIT97CR	1.736	-0.022
757	17	37	VTX 1-AIT97CR	1.737	-0.017
758	17	38	VTX 1-AIT97CR	1.735	-0.015
759	17	39	VTX 1-AIT97CR	1.729	-0.016
760	17	40	VTX 1-AIT97CR	1.726	-0.016
761	17	41	VTX 1-AIT97CR	1.724	-0.014
762	17	42	VTX 1-AIT97CR	1.720	-0.013
763	17	43	VTX 1-AIT97CR	1.716	-0.013
764	17	44	VTX 1-AIT97CR	1.714	-0.012
765	17	45	VTX 1-AIT97CR	1.711	-0.011
766	18	1	BT control Man-AIVI5IZ	2.230	-0.112
767	18	2	BT control Man-AIVI5IZ	2.242	-0.086
768	18	3	BT control Man-AIVI5IZ	2.259	-0.055
769	18	4	BT control Man-AIVI5IZ	2.274	-0.025
770	18	5	BT control Man-AIVI5IZ	2.283	-0.002
771	18	6	BT control Man-AIVI5IZ	2.279	0.008
772	18	7	BT control Man-AIVI5IZ	2.273	0.017
773	18	8	BT control Man-AIVI5IZ	2.263	0.020
774	18	9	BT control Man-AIVI5IZ	2.246	0.018
775	18	10	BT control Man-AIVI5IZ	2.231	0.018
776	18	11	BT control Man-AIVI5IZ	2.213	0.014
777	18	12	BT control Man-AIVI5IZ	2.197	0.012
778	18	13	BT control Man-AIVI5IZ	2.181	0.010
779	18	14	BT control Man-AIVI5IZ	2.165	0.009
780	18	15	BT control Man-AIVI5IZ	2.145	0.003
781	18	16	BT control Man-AIVI5IZ	2.129	0.002
782	18	17	BT control Man-AIVI5IZ	2.113	-0.001
783	18	18	BT control Man-AIVI5IZ	2.093	-0.006
784	18	19	BT control Man-AIVI5IZ	2.078	-0.007
785	18	20	BT control Man-AIVI5IZ	2.062	-0.008
786	18	21	BT control Man-AIVI5IZ	2.048	-0.008
787	18	22	BT control Man-AIVI5IZ	2.033	-0.009
788	18	23	BT control Man-AIVI5IZ	2.024	-0.004
789	18	24	BT control Man-AIVI5IZ	2.009	-0.004
790	18	25	BT control Man-AIVI5IZ	1.995	-0.004
791	18	26	BT control Man-AIVI5IZ	1.985	0.000
792	18	27	BT control Man-AIVI5IZ	1.972	0.001
793	18	28	BT control Man-AIVI5IZ	1.964	0.008
794	18	29	BT control Man-AIVI5IZ	1.960	0.018
795	18	30	BT control Man-AIVI5IZ	1.958	0.030
796	18	31	BT control Man-AIVI5IZ	1.954	0.041
797	18	32	BT control Man-AIVI5IZ	1.965	0.066
798	18	33	BT control Man-AIVI5IZ	1.994	0.109
799	18	34	BT control Man-AIVI5IZ	2.049	0.179
800	18	35	BT control Man-AIVI5IZ	2.148	0.292
801	18	36	BT control Man-AIVI5IZ	2.303	0.461
802	18	37	BT control Man-AIVI5IZ	2.519	0.692
803	18	38	BT control Man-AIVI5IZ	2.787	0.974
804	18	39	BT control Man-AIVI5IZ	3.059	1.261
805	18	40	BT control Man-AIVI5IZ	3.318	1.534
806	18	41	BT control Man-AIVI5IZ	3.539	1.769
807	18	42	BT control Man-AIVI5IZ	3.739	1.983
808	18	43	BT control Man-AIVI5IZ	3.916	2.174
809	18	44	BT control Man-AIVI5IZ	4.065	2.338
810	18	45	BT control Man-AIVI5IZ	4.171	2.458
811	19	1	E. coli vtx 2-E. coli vtx 2	2.074	-0.091
812	19	2	E. coli vtx 2-E. coli vtx 2	2.085	-0.068
813	19	3	E. coli vtx 2-E. coli vtx 2	2.105	-0.037
814	19	4	E. coli vtx 2-E. coli vtx 2	2.120	-0.010
815	19	5	E. coli vtx 2-E. coli vtx 2	2.131	0.013
816	19	6	E. coli vtx 2-E. coli vtx 2	2.139	0.033
817	19	7	E. coli vtx 2-E. coli vtx 2	2.135	0.041
818	19	8	E. coli vtx 2-E. coli vtx 2	2.124	0.042
819	19	9	E. coli vtx 2-E. coli vtx 2	2.110	0.039
820	19	10	E. coli vtx 2-E. coli vtx 2	2.093	0.034
821	19	11	E. coli vtx 2-E. coli vtx 2	2.076	0.028
822	19	12	E. coli vtx 2-E. coli vtx 2	2.058	0.022
823	19	13	E. coli vtx 2-E. coli vtx 2	2.035	0.011
824	19	14	E. coli vtx 2-E. coli vtx 2	2.016	0.003
825	19	15	E. coli vtx 2-E. coli vtx 2	2.001	0.000
826	19	16	E. coli vtx 2-E. coli vtx 2	1.982	-0.006
827	19	17	E. coli vtx 2-E. coli vtx 2	1.965	-0.012
828	19	18	E. coli vtx 2-E. coli vtx 2	1.949	-0.016
829	19	19	E. coli vtx 2-E. coli vtx 2	1.934	-0.019
830	19	20	E. coli vtx 2-E. coli vtx 2	1.918	-0.024
831	19	21	E. coli vtx 2-E. coli vtx 2	1.905	-0.025
832	19	22	E. coli vtx 2-E. coli vtx 2	1.891	-0.027
833	19	23	E. coli vtx 2-E. coli vtx 2	1.878	-0.028
834	19	24	E. coli vtx 2-E. coli vtx 2	1.866	-0.029
835	19	25	E. coli vtx 2-E. coli vtx 2	1.854	-0.029
836	19	26	E. coli vtx 2-E. coli vtx 2	1.841	-0.031
837	19	27	E. coli vtx 2-E. coli vtx 2	1.832	-0.028
838	19	28	E. coli vtx 2-E. coli vtx 2	1.817	-0.031
839	19	29	E. coli vtx 2-E. coli vtx 2	1.808	-0.028
840	19	30	E. coli vtx 2-E. coli vtx 2	1.798	-0.027
841	19	31	E. coli vtx 2-E. coli vtx 2	1.791	-0.021
842	19	32	E. coli vtx 2-E. coli vtx 2	1.784	-0.017
843	19	33	E. coli vtx 2-E. coli vtx 2	1.777	-0.012
844	19	34	E. coli vtx 2-E. coli vtx 2	1.769	-0.008
845	19	35	E. coli vtx 2-E. coli vtx 2	1.760	-0.005
846	19	36	E. coli vtx 2-E. coli vtx 2	1.752	-0.002
847	19	37	E. coli vtx 2-E. coli vtx 2	1.748	0.006
848	19	38	E. coli vtx 2-E. coli vtx 2	1.742	0.011
849	19	39	E. coli vtx 2-E. coli vtx 2	1.736	0.017
850	19	40	E. coli vtx 2-E. coli vtx 2	1.729	0.022
851	19	41	E. coli vtx 2-E. coli vtx 2	1.722	0.026
852	19	42	E. coli vtx 2-E. coli vtx 2	1.717	0.034
853	19	43	E. coli vtx 2-E. coli vtx 2	1.715	0.043
854	19	44	E. coli vtx 2-E. coli vtx 2	1.707	0.047
855	19	45	E. coli vtx 2-E. coli vtx 2	1.705	0.057
856	20	1	Campy spp-AIWR3O7	2.139	-0.050
857	20	2	Campy spp-AIWR3O7	2.141	-0.029
858	20	3	Campy spp-AIWR3O7	2.138	-0.012
859	20	4	Campy spp-AIWR3O7	2.130	-0.001
860	20	5	Campy spp-AIWR3O7	2.115	0.003
861	20	6	Campy spp-AIWR3O7	2.101	0.007
862	20	7	Campy spp-AIWR3O7	2.080	0.006
863	20	8	Campy spp-AIWR3O7	2.058	0.003
864	20	9	Campy spp-AIWR3O7	2.037	0.001
865	20	10	Campy spp-AIWR3O7	2.020	0.003
866	20	11	Campy spp-AIWR3O7	1.997	-0.001
867	20	12	Campy spp-AIWR3O7	1.976	-0.004
868	20	13	Campy spp-AIWR3O7	1.957	-0.003
869	20	14	Campy spp-AIWR3O7	1.938	-0.003
870	20	15	Campy spp-AIWR3O7	1.919	-0.004
871	20	16	Campy spp-AIWR3O7	1.904	0.000
872	20	17	Campy spp-AIWR3O7	1.888	0.004
873	20	18	Campy spp-AIWR3O7	1.875	0.010
874	20	19	Campy spp-AIWR3O7	1.865	0.019
875	20	20	Campy spp-AIWR3O7	1.863	0.036
876	20	21	Campy spp-AIWR3O7	1.862	0.053
877	20	22	Campy spp-AIWR3O7	1.860	0.070
878	20	23	Campy spp-AIWR3O7	1.874	0.104
879	20	24	Campy spp-AIWR3O7	1.911	0.160
880	20	25	Campy spp-AIWR3O7	1.981	0.248
881	20	26	Campy spp-AIWR3O7	2.091	0.378
882	20	27	Campy spp-AIWR3O7	2.242	0.548
883	20	28	Campy spp-AIWR3O7	2.430	0.755
884	20	29	Campy spp-AIWR3O7	2.642	0.985
885	20	30	Campy spp-AIWR3O7	2.857	1.220
886	20	31	Campy spp-AIWR3O7	3.074	1.456
887	20	32	Campy spp-AIWR3O7	3.288	1.689
888	20	33	Campy spp-AIWR3O7	3.480	1.899
889	20	34	Campy spp-AIWR3O7	3.655	2.093
890	20	35	Campy spp-AIWR3O7	3.812	2.270
891	20	36	Campy spp-AIWR3O7	3.952	2.429
892	20	37	Campy spp-AIWR3O7	4.070	2.566
893	20	38	Campy spp-AIWR3O7	4.175	2.690
894	20	39	Campy spp-AIWR3O7	4.254	2.787
895	20	40	Campy spp-AIWR3O7	4.329	2.882
896	20	41	Campy spp-AIWR3O7	4.381	2.953
897	20	42	Campy spp-AIWR3O7	4.417	3.007
898	20	43	Campy spp-AIWR3O7	4.456	3.066
899	20	44	Campy spp-AIWR3O7	4.481	3.110
900	20	45	Campy spp-AIWR3O7	4.489	3.137
901	21	1	Salmonella ttr-AIX01VF	0.874	-0.064
902	21	2	Salmonella ttr-AIX01VF	0.886	-0.050
903	21	3	Salmonella ttr-AIX01VF	0.902	-0.032
904	21	4	Salmonella ttr-AIX01VF	0.910	-0.022
905	21	5	Salmonella ttr-AIX01VF	0.917	-0.013
906	21	6	Salmonella ttr-AIX01VF	0.923	-0.004
907	21	7	Salmonella ttr-AIX01VF	0.928	0.003
908	21	8	Salmonella ttr-AIX01VF	0.929	0.006
909	21	9	Salmonella ttr-AIX01VF	0.930	0.009
910	21	10	Salmonella ttr-AIX01VF	0.932	0.014
911	21	11	Salmonella ttr-AIX01VF	0.931	0.015
912	21	12	Salmonella ttr-AIX01VF	0.930	0.016
913	21	13	Salmonella ttr-AIX01VF	0.926	0.014
914	21	14	Salmonella ttr-AIX01VF	0.925	0.015
915	21	15	Salmonella ttr-AIX01VF	0.921	0.014
916	21	16	Salmonella ttr-AIX01VF	0.917	0.011
917	21	17	Salmonella ttr-AIX01VF	0.911	0.007
918	21	18	Salmonella ttr-AIX01VF	0.907	0.006
919	21	19	Salmonella ttr-AIX01VF	0.902	0.003
920	21	20	Salmonella ttr-AIX01VF	0.898	0.001
921	21	21	Salmonella ttr-AIX01VF	0.893	-0.002
922	21	22	Salmonella ttr-AIX01VF	0.889	-0.003
923	21	23	Salmonella ttr-AIX01VF	0.886	-0.005
924	21	24	Salmonella ttr-AIX01VF	0.882	-0.006
925	21	25	Salmonella ttr-AIX01VF	0.879	-0.007
926	21	26	Salmonella ttr-AIX01VF	0.877	-0.007
927	21	27	Salmonella ttr-AIX01VF	0.875	-0.007
928	21	28	Salmonella ttr-AIX01VF	0.873	-0.006
929	21	29	Salmonella ttr-AIX01VF	0.872	-0.006
930	21	30	Salmonella ttr-AIX01VF	0.871	-0.005
931	21	31	Salmonella ttr-AIX01VF	0.868	-0.005
932	21	32	Salmonella ttr-AIX01VF	0.866	-0.005
933	21	33	Salmonella ttr-AIX01VF	0.864	-0.005
934	21	34	Salmonella ttr-AIX01VF	0.862	-0.005
935	21	35	Salmonella ttr-AIX01VF	0.860	-0.004
936	21	36	Salmonella ttr-AIX01VF	0.858	-0.005
937	21	37	Salmonella ttr-AIX01VF	0.857	-0.003
938	21	38	Salmonella ttr-AIX01VF	0.859	0.001
939	21	39	Salmonella ttr-AIX01VF	0.857	0.001
940	21	40	Salmonella ttr-AIX01VF	0.856	0.002
941	21	41	Salmonella ttr-AIX01VF	0.855	0.004
942	21	42	Salmonella ttr-AIX01VF	0.855	0.006
943	21	43	Salmonella ttr-AIX01VF	0.853	0.005
944	21	44	Salmonella ttr-AIX01VF	0.851	0.006
945	21	45	Salmonella ttr-AIX01VF	0.851	0.008
946	22	1	Crypto CP2-AIY9Z1N	2.835	0.028
947	22	2	Crypto CP2-AIY9Z1N	2.833	0.040
948	22	3	Crypto CP2-AIY9Z1N	2.814	0.036
949	22	4	Crypto CP2-AIY9Z1N	2.800	0.036
950	22	5	Crypto CP2-AIY9Z1N	2.786	0.036
951	22	6	Crypto CP2-AIY9Z1N	2.768	0.034
952	22	7	Crypto CP2-AIY9Z1N	2.755	0.035
953	22	8	Crypto CP2-AIY9Z1N	2.737	0.031
954	22	9	Crypto CP2-AIY9Z1N	2.711	0.020
955	22	10	Crypto CP2-AIY9Z1N	2.690	0.014
956	22	11	Crypto CP2-AIY9Z1N	2.675	0.014
957	22	12	Crypto CP2-AIY9Z1N	2.656	0.009
958	22	13	Crypto CP2-AIY9Z1N	2.634	0.001
959	22	14	Crypto CP2-AIY9Z1N	2.610	-0.008
960	22	15	Crypto CP2-AIY9Z1N	2.595	-0.009
961	22	16	Crypto CP2-AIY9Z1N	2.573	-0.016
962	22	17	Crypto CP2-AIY9Z1N	2.554	-0.020
963	22	18	Crypto CP2-AIY9Z1N	2.533	-0.027
964	22	19	Crypto CP2-AIY9Z1N	2.520	-0.025
965	22	20	Crypto CP2-AIY9Z1N	2.504	-0.026
966	22	21	Crypto CP2-AIY9Z1N	2.487	-0.029
967	22	22	Crypto CP2-AIY9Z1N	2.466	-0.035
968	22	23	Crypto CP2-AIY9Z1N	2.448	-0.039
969	22	24	Crypto CP2-AIY9Z1N	2.436	-0.037
970	22	25	Crypto CP2-AIY9Z1N	2.423	-0.035
971	22	26	Crypto CP2-AIY9Z1N	2.409	-0.034
972	22	27	Crypto CP2-AIY9Z1N	2.393	-0.036
973	22	28	Crypto CP2-AIY9Z1N	2.381	-0.033
974	22	29	Crypto CP2-AIY9Z1N	2.367	-0.033
975	22	30	Crypto CP2-AIY9Z1N	2.355	-0.030
976	22	31	Crypto CP2-AIY9Z1N	2.344	-0.027
977	22	32	Crypto CP2-AIY9Z1N	2.336	-0.020
978	22	33	Crypto CP2-AIY9Z1N	2.326	-0.015
979	22	34	Crypto CP2-AIY9Z1N	2.315	-0.012
980	22	35	Crypto CP2-AIY9Z1N	2.306	-0.006
981	22	36	Crypto CP2-AIY9Z1N	2.300	0.002
982	22	37	Crypto CP2-AIY9Z1N	2.292	0.009
983	22	38	Crypto CP2-AIY9Z1N	2.284	0.015
984	22	39	Crypto CP2-AIY9Z1N	2.278	0.024
985	22	40	Crypto CP2-AIY9Z1N	2.270	0.030
986	22	41	Crypto CP2-AIY9Z1N	2.265	0.040
987	22	42	Crypto CP2-AIY9Z1N	2.258	0.047
988	22	43	Crypto CP2-AIY9Z1N	2.249	0.053
989	22	44	Crypto CP2-AIY9Z1N	2.245	0.064
990	22	45	Crypto CP2-AIY9Z1N	2.240	0.073
991	23	1	Green Fluorescent Protein-AI0IX7V	3.067	0.005
992	23	2	Green Fluorescent Protein-AI0IX7V	3.079	0.033
993	23	3	Green Fluorescent Protein-AI0IX7V	3.077	0.047
994	23	4	Green Fluorescent Protein-AI0IX7V	3.062	0.049
995	23	5	Green Fluorescent Protein-AI0IX7V	3.039	0.042
996	23	6	Green Fluorescent Protein-AI0IX7V	3.016	0.035
997	23	7	Green Fluorescent Protein-AI0IX7V	2.995	0.030
998	23	8	Green Fluorescent Protein-AI0IX7V	2.969	0.021
999	23	9	Green Fluorescent Protein-AI0IX7V	2.947	0.015
1000	23	10	Green Fluorescent Protein-AI0IX7V	2.926	0.011
1001	23	11	Green Fluorescent Protein-AI0IX7V	2.905	0.006
1002	23	12	Green Fluorescent Protein-AI0IX7V	2.888	0.005
1003	23	13	Green Fluorescent Protein-AI0IX7V	2.863	-0.004
1004	23	14	Green Fluorescent Protein-AI0IX7V	2.847	-0.003
1005	23	15	Green Fluorescent Protein-AI0IX7V	2.829	-0.006
1006	23	16	Green Fluorescent Protein-AI0IX7V	2.802	-0.016
1007	23	17	Green Fluorescent Protein-AI0IX7V	2.780	-0.022
1008	23	18	Green Fluorescent Protein-AI0IX7V	2.762	-0.024
1009	23	19	Green Fluorescent Protein-AI0IX7V	2.739	-0.031
1010	23	20	Green Fluorescent Protein-AI0IX7V	2.720	-0.033
1011	23	21	Green Fluorescent Protein-AI0IX7V	2.707	-0.030
1012	23	22	Green Fluorescent Protein-AI0IX7V	2.691	-0.030
1013	23	23	Green Fluorescent Protein-AI0IX7V	2.673	-0.032
1014	23	24	Green Fluorescent Protein-AI0IX7V	2.652	-0.036
1015	23	25	Green Fluorescent Protein-AI0IX7V	2.635	-0.037
1016	23	26	Green Fluorescent Protein-AI0IX7V	2.618	-0.037
1017	23	27	Green Fluorescent Protein-AI0IX7V	2.602	-0.038
1018	23	28	Green Fluorescent Protein-AI0IX7V	2.590	-0.033
1019	23	29	Green Fluorescent Protein-AI0IX7V	2.579	-0.028
1020	23	30	Green Fluorescent Protein-AI0IX7V	2.565	-0.026
1021	23	31	Green Fluorescent Protein-AI0IX7V	2.549	-0.025
1022	23	32	Green Fluorescent Protein-AI0IX7V	2.534	-0.024
1023	23	33	Green Fluorescent Protein-AI0IX7V	2.522	-0.020
1024	23	34	Green Fluorescent Protein-AI0IX7V	2.510	-0.015
1025	23	35	Green Fluorescent Protein-AI0IX7V	2.502	-0.008
1026	23	36	Green Fluorescent Protein-AI0IX7V	2.494	0.001
1027	23	37	Green Fluorescent Protein-AI0IX7V	2.486	0.009
1028	23	38	Green Fluorescent Protein-AI0IX7V	2.477	0.016
1029	23	39	Green Fluorescent Protein-AI0IX7V	2.470	0.026
1030	23	40	Green Fluorescent Protein-AI0IX7V	2.460	0.032
1031	23	41	Green Fluorescent Protein-AI0IX7V	2.455	0.043
1032	23	42	Green Fluorescent Protein-AI0IX7V	2.446	0.051
1033	23	43	Green Fluorescent Protein-AI0IX7V	2.437	0.057
1034	23	44	Green Fluorescent Protein-AI0IX7V	2.422	0.059
1035	23	45	Green Fluorescent Protein-AI0IX7V	2.417	0.071
1036	24	1	Adeno 2-Adeno 2	1.931	0.040
1037	24	2	Adeno 2-Adeno 2	1.934	0.053
1038	24	3	Adeno 2-Adeno 2	1.929	0.058
1039	24	4	Adeno 2-Adeno 2	1.912	0.051
1040	24	5	Adeno 2-Adeno 2	1.899	0.048
1041	24	6	Adeno 2-Adeno 2	1.890	0.049
1042	24	7	Adeno 2-Adeno 2	1.867	0.036
1043	24	8	Adeno 2-Adeno 2	1.850	0.029
1044	24	9	Adeno 2-Adeno 2	1.836	0.025
1045	24	10	Adeno 2-Adeno 2	1.815	0.013
1046	24	11	Adeno 2-Adeno 2	1.792	0.000
1047	24	12	Adeno 2-Adeno 2	1.775	-0.007
1048	24	13	Adeno 2-Adeno 2	1.763	-0.008
1049	24	14	Adeno 2-Adeno 2	1.748	-0.014
1050	24	15	Adeno 2-Adeno 2	1.732	-0.020
1051	24	16	Adeno 2-Adeno 2	1.713	-0.029
1052	24	17	Adeno 2-Adeno 2	1.701	-0.032
1053	24	18	Adeno 2-Adeno 2	1.688	-0.035
1054	24	19	Adeno 2-Adeno 2	1.682	-0.031
1055	24	20	Adeno 2-Adeno 2	1.668	-0.035
1056	24	21	Adeno 2-Adeno 2	1.654	-0.039
1057	24	22	Adeno 2-Adeno 2	1.647	-0.036
1058	24	23	Adeno 2-Adeno 2	1.638	-0.035
1059	24	24	Adeno 2-Adeno 2	1.629	-0.034
1060	24	25	Adeno 2-Adeno 2	1.618	-0.035
1061	24	26	Adeno 2-Adeno 2	1.608	-0.035
1062	24	27	Adeno 2-Adeno 2	1.598	-0.035
1063	24	28	Adeno 2-Adeno 2	1.594	-0.030
1064	24	29	Adeno 2-Adeno 2	1.588	-0.026
1065	24	30	Adeno 2-Adeno 2	1.577	-0.027
1066	24	31	Adeno 2-Adeno 2	1.574	-0.020
1067	24	32	Adeno 2-Adeno 2	1.565	-0.019
1068	24	33	Adeno 2-Adeno 2	1.561	-0.014
1069	24	34	Adeno 2-Adeno 2	1.558	-0.007
1070	24	35	Adeno 2-Adeno 2	1.554	0.000
1071	24	36	Adeno 2-Adeno 2	1.549	0.004
1072	24	37	Adeno 2-Adeno 2	1.547	0.012
1073	24	38	Adeno 2-Adeno 2	1.541	0.016
1074	24	39	Adeno 2-Adeno 2	1.538	0.023
1075	24	40	Adeno 2-Adeno 2	1.538	0.033
1076	24	41	Adeno 2-Adeno 2	1.538	0.043
1077	24	42	Adeno 2-Adeno 2	1.535	0.050
1078	24	43	Adeno 2-Adeno 2	1.529	0.053
1079	24	44	Adeno 2-Adeno 2	1.524	0.059
1080	24	45	Adeno 2-Adeno 2	1.524	0.068
1081	25	1	Adeno 40_41 Oly-AI1RWD3	1.011	0.008
1082	25	2	Adeno 40_41 Oly-AI1RWD3	1.008	0.007
1083	25	3	Adeno 40_41 Oly-AI1RWD3	1.004	0.005
1084	25	4	Adeno 40_41 Oly-AI1RWD3	1.003	0.007
1085	25	5	Adeno 40_41 Oly-AI1RWD3	1.002	0.007
1086	25	6	Adeno 40_41 Oly-AI1RWD3	1.001	0.008
1087	25	7	Adeno 40_41 Oly-AI1RWD3	0.996	0.006
1088	25	8	Adeno 40_41 Oly-AI1RWD3	0.995	0.007
1089	25	9	Adeno 40_41 Oly-AI1RWD3	0.991	0.006
1090	25	10	Adeno 40_41 Oly-AI1RWD3	0.987	0.003
1091	25	11	Adeno 40_41 Oly-AI1RWD3	0.984	0.002
1092	25	12	Adeno 40_41 Oly-AI1RWD3	0.977	-0.002
1093	25	13	Adeno 40_41 Oly-AI1RWD3	0.975	-0.002
1094	25	14	Adeno 40_41 Oly-AI1RWD3	0.974	-0.001
1095	25	15	Adeno 40_41 Oly-AI1RWD3	0.972	-0.001
1096	25	16	Adeno 40_41 Oly-AI1RWD3	0.968	-0.003
1097	25	17	Adeno 40_41 Oly-AI1RWD3	0.965	-0.003
1098	25	18	Adeno 40_41 Oly-AI1RWD3	0.962	-0.004
1099	25	19	Adeno 40_41 Oly-AI1RWD3	0.960	-0.004
1100	25	20	Adeno 40_41 Oly-AI1RWD3	0.958	-0.004
1101	25	21	Adeno 40_41 Oly-AI1RWD3	0.954	-0.005
1102	25	22	Adeno 40_41 Oly-AI1RWD3	0.951	-0.007
1103	25	23	Adeno 40_41 Oly-AI1RWD3	0.948	-0.007
1104	25	24	Adeno 40_41 Oly-AI1RWD3	0.945	-0.008
1105	25	25	Adeno 40_41 Oly-AI1RWD3	0.942	-0.009
1106	25	26	Adeno 40_41 Oly-AI1RWD3	0.943	-0.006
1107	25	27	Adeno 40_41 Oly-AI1RWD3	0.941	-0.005
1108	25	28	Adeno 40_41 Oly-AI1RWD3	0.938	-0.006
1109	25	29	Adeno 40_41 Oly-AI1RWD3	0.935	-0.007
1110	25	30	Adeno 40_41 Oly-AI1RWD3	0.934	-0.006
1111	25	31	Adeno 40_41 Oly-AI1RWD3	0.934	-0.004
1112	25	32	Adeno 40_41 Oly-AI1RWD3	0.931	-0.004
1113	25	33	Adeno 40_41 Oly-AI1RWD3	0.931	-0.003
1114	25	34	Adeno 40_41 Oly-AI1RWD3	0.930	-0.002
1115	25	35	Adeno 40_41 Oly-AI1RWD3	0.928	-0.001
1116	25	36	Adeno 40_41 Oly-AI1RWD3	0.928	0.002
1117	25	37	Adeno 40_41 Oly-AI1RWD3	0.928	0.003
1118	25	38	Adeno 40_41 Oly-AI1RWD3	0.927	0.004
1119	25	39	Adeno 40_41 Oly-AI1RWD3	0.926	0.006
1120	25	40	Adeno 40_41 Oly-AI1RWD3	0.924	0.006
1121	25	41	Adeno 40_41 Oly-AI1RWD3	0.923	0.007
1122	25	42	Adeno 40_41 Oly-AI1RWD3	0.922	0.008
1123	25	43	Adeno 40_41 Oly-AI1RWD3	0.920	0.008
1124	25	44	Adeno 40_41 Oly-AI1RWD3	0.920	0.010
1125	25	45	Adeno 40_41 Oly-AI1RWD3	0.921	0.014
1126	26	1	Astro 2 Liu-AI20UKB	1.975	-0.120
1127	26	2	Astro 2 Liu-AI20UKB	1.981	-0.109
1128	26	3	Astro 2 Liu-AI20UKB	2.006	-0.080
1129	26	4	Astro 2 Liu-AI20UKB	2.028	-0.054
1130	26	5	Astro 2 Liu-AI20UKB	2.045	-0.031
1131	26	6	Astro 2 Liu-AI20UKB	2.056	-0.016
1132	26	7	Astro 2 Liu-AI20UKB	2.065	-0.002
1133	26	8	Astro 2 Liu-AI20UKB	2.077	0.015
1134	26	9	Astro 2 Liu-AI20UKB	2.075	0.017
1135	26	10	Astro 2 Liu-AI20UKB	2.076	0.023
1136	26	11	Astro 2 Liu-AI20UKB	2.075	0.027
1137	26	12	Astro 2 Liu-AI20UKB	2.069	0.026
1138	26	13	Astro 2 Liu-AI20UKB	2.066	0.027
1139	26	14	Astro 2 Liu-AI20UKB	2.063	0.029
1140	26	15	Astro 2 Liu-AI20UKB	2.056	0.026
1141	26	16	Astro 2 Liu-AI20UKB	2.046	0.022
1142	26	17	Astro 2 Liu-AI20UKB	2.040	0.020
1143	26	18	Astro 2 Liu-AI20UKB	2.028	0.013
1144	26	19	Astro 2 Liu-AI20UKB	2.023	0.012
1145	26	20	Astro 2 Liu-AI20UKB	2.019	0.013
1146	26	21	Astro 2 Liu-AI20UKB	2.009	0.008
1147	26	22	Astro 2 Liu-AI20UKB	1.996	-0.001
1148	26	23	Astro 2 Liu-AI20UKB	1.988	-0.004
1149	26	24	Astro 2 Liu-AI20UKB	1.989	0.002
1150	26	25	Astro 2 Liu-AI20UKB	1.985	0.003
1151	26	26	Astro 2 Liu-AI20UKB	1.975	-0.002
1152	26	27	Astro 2 Liu-AI20UKB	1.968	-0.004
1153	26	28	Astro 2 Liu-AI20UKB	1.963	-0.005
1154	26	29	Astro 2 Liu-AI20UKB	1.953	-0.010
1155	26	30	Astro 2 Liu-AI20UKB	1.951	-0.007
1156	26	31	Astro 2 Liu-AI20UKB	1.949	-0.005
1157	26	32	Astro 2 Liu-AI20UKB	1.943	-0.006
1158	26	33	Astro 2 Liu-AI20UKB	1.939	-0.006
1159	26	34	Astro 2 Liu-AI20UKB	1.932	-0.008
1160	26	35	Astro 2 Liu-AI20UKB	1.925	-0.010
1161	26	36	Astro 2 Liu-AI20UKB	1.921	-0.009
1162	26	37	Astro 2 Liu-AI20UKB	1.916	-0.010
1163	26	38	Astro 2 Liu-AI20UKB	1.914	-0.007
1164	26	39	Astro 2 Liu-AI20UKB	1.912	-0.004
1165	26	40	Astro 2 Liu-AI20UKB	1.910	-0.002
1166	26	41	Astro 2 Liu-AI20UKB	1.902	-0.005
1167	26	42	Astro 2 Liu-AI20UKB	1.900	-0.002
1168	26	43	Astro 2 Liu-AI20UKB	1.901	0.003
1169	26	44	Astro 2 Liu-AI20UKB	1.898	0.005
1170	26	45	Astro 2 Liu-AI20UKB	1.892	0.004
1171	27	1	Giardia lambia 1-AI39SQJ	0.843	-0.004
1172	27	2	Giardia lambia 1-AI39SQJ	0.845	0.001
1173	27	3	Giardia lambia 1-AI39SQJ	0.849	0.009
1174	27	4	Giardia lambia 1-AI39SQJ	0.852	0.015
1175	27	5	Giardia lambia 1-AI39SQJ	0.853	0.019
1176	27	6	Giardia lambia 1-AI39SQJ	0.850	0.019
1177	27	7	Giardia lambia 1-AI39SQJ	0.844	0.017
1178	27	8	Giardia lambia 1-AI39SQJ	0.838	0.014
1179	27	9	Giardia lambia 1-AI39SQJ	0.830	0.010
1180	27	10	Giardia lambia 1-AI39SQJ	0.821	0.003
1181	27	11	Giardia lambia 1-AI39SQJ	0.815	0.001
1182	27	12	Giardia lambia 1-AI39SQJ	0.808	-0.003
1183	27	13	Giardia lambia 1-AI39SQJ	0.802	-0.005
1184	27	14	Giardia lambia 1-AI39SQJ	0.797	-0.007
1185	27	15	Giardia lambia 1-AI39SQJ	0.793	-0.008
1186	27	16	Giardia lambia 1-AI39SQJ	0.789	-0.008
1187	27	17	Giardia lambia 1-AI39SQJ	0.783	-0.011
1188	27	18	Giardia lambia 1-AI39SQJ	0.780	-0.011
1189	27	19	Giardia lambia 1-AI39SQJ	0.777	-0.011
1190	27	20	Giardia lambia 1-AI39SQJ	0.772	-0.013
1191	27	21	Giardia lambia 1-AI39SQJ	0.771	-0.011
1192	27	22	Giardia lambia 1-AI39SQJ	0.767	-0.011
1193	27	23	Giardia lambia 1-AI39SQJ	0.764	-0.011
1194	27	24	Giardia lambia 1-AI39SQJ	0.760	-0.011
1195	27	25	Giardia lambia 1-AI39SQJ	0.756	-0.013
1196	27	26	Giardia lambia 1-AI39SQJ	0.753	-0.012
1197	27	27	Giardia lambia 1-AI39SQJ	0.751	-0.011
1198	27	28	Giardia lambia 1-AI39SQJ	0.749	-0.010
1199	27	29	Giardia lambia 1-AI39SQJ	0.746	-0.009
1200	27	30	Giardia lambia 1-AI39SQJ	0.744	-0.008
1201	27	31	Giardia lambia 1-AI39SQJ	0.742	-0.006
1202	27	32	Giardia lambia 1-AI39SQJ	0.741	-0.004
1203	27	33	Giardia lambia 1-AI39SQJ	0.739	-0.002
1204	27	34	Giardia lambia 1-AI39SQJ	0.737	-0.001
1205	27	35	Giardia lambia 1-AI39SQJ	0.737	0.001
1206	27	36	Giardia lambia 1-AI39SQJ	0.735	0.003
1207	27	37	Giardia lambia 1-AI39SQJ	0.732	0.004
1208	27	38	Giardia lambia 1-AI39SQJ	0.730	0.004
1209	27	39	Giardia lambia 1-AI39SQJ	0.729	0.007
1210	27	40	Giardia lambia 1-AI39SQJ	0.729	0.010
1211	27	41	Giardia lambia 1-AI39SQJ	0.729	0.013
1212	27	42	Giardia lambia 1-AI39SQJ	0.727	0.015
1213	27	43	Giardia lambia 1-AI39SQJ	0.725	0.016
1214	27	44	Giardia lambia 1-AI39SQJ	0.725	0.019
1215	27	45	Giardia lambia 1-AI39SQJ	0.725	0.022
1216	28	1	Rotavirus Liu 2-Rotavirus Liu 2	2.324	-0.076
1217	28	2	Rotavirus Liu 2-Rotavirus Liu 2	2.334	-0.055
1218	28	3	Rotavirus Liu 2-Rotavirus Liu 2	2.350	-0.029
1219	28	4	Rotavirus Liu 2-Rotavirus Liu 2	2.363	-0.005
1220	28	5	Rotavirus Liu 2-Rotavirus Liu 2	2.367	0.010
1221	28	6	Rotavirus Liu 2-Rotavirus Liu 2	2.366	0.021
1222	28	7	Rotavirus Liu 2-Rotavirus Liu 2	2.361	0.027
1223	28	8	Rotavirus Liu 2-Rotavirus Liu 2	2.354	0.030
1224	28	9	Rotavirus Liu 2-Rotavirus Liu 2	2.342	0.029
1225	28	10	Rotavirus Liu 2-Rotavirus Liu 2	2.327	0.025
1226	28	11	Rotavirus Liu 2-Rotavirus Liu 2	2.312	0.021
1227	28	12	Rotavirus Liu 2-Rotavirus Liu 2	2.295	0.015
1228	28	13	Rotavirus Liu 2-Rotavirus Liu 2	2.277	0.008
1229	28	14	Rotavirus Liu 2-Rotavirus Liu 2	2.260	0.002
1230	28	15	Rotavirus Liu 2-Rotavirus Liu 2	2.247	0.000
1231	28	16	Rotavirus Liu 2-Rotavirus Liu 2	2.234	-0.002
1232	28	17	Rotavirus Liu 2-Rotavirus Liu 2	2.218	-0.007
1233	28	18	Rotavirus Liu 2-Rotavirus Liu 2	2.202	-0.013
1234	28	19	Rotavirus Liu 2-Rotavirus Liu 2	2.190	-0.014
1235	28	20	Rotavirus Liu 2-Rotavirus Liu 2	2.174	-0.019
1236	28	21	Rotavirus Liu 2-Rotavirus Liu 2	2.164	-0.018
1237	28	22	Rotavirus Liu 2-Rotavirus Liu 2	2.151	-0.020
1238	28	23	Rotavirus Liu 2-Rotavirus Liu 2	2.140	-0.020
1239	28	24	Rotavirus Liu 2-Rotavirus Liu 2	2.128	-0.022
1240	28	25	Rotavirus Liu 2-Rotavirus Liu 2	2.116	-0.023
1241	28	26	Rotavirus Liu 2-Rotavirus Liu 2	2.106	-0.021
1242	28	27	Rotavirus Liu 2-Rotavirus Liu 2	2.095	-0.021
1243	28	28	Rotavirus Liu 2-Rotavirus Liu 2	2.087	-0.018
1244	28	29	Rotavirus Liu 2-Rotavirus Liu 2	2.077	-0.018
1245	28	30	Rotavirus Liu 2-Rotavirus Liu 2	2.068	-0.015
1246	28	31	Rotavirus Liu 2-Rotavirus Liu 2	2.062	-0.011
1247	28	32	Rotavirus Liu 2-Rotavirus Liu 2	2.051	-0.010
1248	28	33	Rotavirus Liu 2-Rotavirus Liu 2	2.039	-0.012
1249	28	34	Rotavirus Liu 2-Rotavirus Liu 2	2.033	-0.007
1250	28	35	Rotavirus Liu 2-Rotavirus Liu 2	2.026	-0.003
1251	28	36	Rotavirus Liu 2-Rotavirus Liu 2	2.020	0.002
1252	28	37	Rotavirus Liu 2-Rotavirus Liu 2	2.009	0.001
1253	28	38	Rotavirus Liu 2-Rotavirus Liu 2	2.000	0.003
1254	28	39	Rotavirus Liu 2-Rotavirus Liu 2	1.996	0.010
1255	28	40	Rotavirus Liu 2-Rotavirus Liu 2	1.991	0.016
1256	28	41	Rotavirus Liu 2-Rotavirus Liu 2	1.985	0.021
1257	28	42	Rotavirus Liu 2-Rotavirus Liu 2	1.975	0.022
1258	28	43	Rotavirus Liu 2-Rotavirus Liu 2	1.971	0.029
1259	28	44	Rotavirus Liu 2-Rotavirus Liu 2	1.967	0.036
1260	28	45	Rotavirus Liu 2-Rotavirus Liu 2	1.963	0.043
1261	29	1	Enterovirus 2 Br-Enterovirus 2 Br	1.505	0.065
1262	29	2	Enterovirus 2 Br-Enterovirus 2 Br	1.504	0.072
1263	29	3	Enterovirus 2 Br-Enterovirus 2 Br	1.496	0.072
1264	29	4	Enterovirus 2 Br-Enterovirus 2 Br	1.478	0.061
1265	29	5	Enterovirus 2 Br-Enterovirus 2 Br	1.457	0.049
1266	29	6	Enterovirus 2 Br-Enterovirus 2 Br	1.440	0.039
1267	29	7	Enterovirus 2 Br-Enterovirus 2 Br	1.419	0.027
1268	29	8	Enterovirus 2 Br-Enterovirus 2 Br	1.403	0.019
1269	29	9	Enterovirus 2 Br-Enterovirus 2 Br	1.389	0.012
1270	29	10	Enterovirus 2 Br-Enterovirus 2 Br	1.373	0.004
1271	29	11	Enterovirus 2 Br-Enterovirus 2 Br	1.358	-0.003
1272	29	12	Enterovirus 2 Br-Enterovirus 2 Br	1.342	-0.011
1273	29	13	Enterovirus 2 Br-Enterovirus 2 Br	1.329	-0.016
1274	29	14	Enterovirus 2 Br-Enterovirus 2 Br	1.315	-0.022
1275	29	15	Enterovirus 2 Br-Enterovirus 2 Br	1.306	-0.023
1276	29	16	Enterovirus 2 Br-Enterovirus 2 Br	1.295	-0.026
1277	29	17	Enterovirus 2 Br-Enterovirus 2 Br	1.284	-0.029
1278	29	18	Enterovirus 2 Br-Enterovirus 2 Br	1.274	-0.031
1279	29	19	Enterovirus 2 Br-Enterovirus 2 Br	1.266	-0.031
1280	29	20	Enterovirus 2 Br-Enterovirus 2 Br	1.257	-0.032
1281	29	21	Enterovirus 2 Br-Enterovirus 2 Br	1.248	-0.033
1282	29	22	Enterovirus 2 Br-Enterovirus 2 Br	1.242	-0.032
1283	29	23	Enterovirus 2 Br-Enterovirus 2 Br	1.233	-0.032
1284	29	24	Enterovirus 2 Br-Enterovirus 2 Br	1.228	-0.029
1285	29	25	Enterovirus 2 Br-Enterovirus 2 Br	1.218	-0.032
1286	29	26	Enterovirus 2 Br-Enterovirus 2 Br	1.212	-0.030
1287	29	27	Enterovirus 2 Br-Enterovirus 2 Br	1.209	-0.025
1288	29	28	Enterovirus 2 Br-Enterovirus 2 Br	1.205	-0.020
1289	29	29	Enterovirus 2 Br-Enterovirus 2 Br	1.199	-0.019
1290	29	30	Enterovirus 2 Br-Enterovirus 2 Br	1.192	-0.017
1291	29	31	Enterovirus 2 Br-Enterovirus 2 Br	1.186	-0.016
1292	29	32	Enterovirus 2 Br-Enterovirus 2 Br	1.182	-0.011
1293	29	33	Enterovirus 2 Br-Enterovirus 2 Br	1.181	-0.005
1294	29	34	Enterovirus 2 Br-Enterovirus 2 Br	1.178	0.000
1295	29	35	Enterovirus 2 Br-Enterovirus 2 Br	1.173	0.003
1296	29	36	Enterovirus 2 Br-Enterovirus 2 Br	1.168	0.007
1297	29	37	Enterovirus 2 Br-Enterovirus 2 Br	1.165	0.011
1298	29	38	Enterovirus 2 Br-Enterovirus 2 Br	1.161	0.015
1299	29	39	Enterovirus 2 Br-Enterovirus 2 Br	1.159	0.021
1300	29	40	Enterovirus 2 Br-Enterovirus 2 Br	1.155	0.025
1301	29	41	Enterovirus 2 Br-Enterovirus 2 Br	1.153	0.031
1302	29	42	Enterovirus 2 Br-Enterovirus 2 Br	1.151	0.037
1303	29	43	Enterovirus 2 Br-Enterovirus 2 Br	1.150	0.044
1304	29	44	Enterovirus 2 Br-Enterovirus 2 Br	1.148	0.050
1305	29	45	Enterovirus 2 Br-Enterovirus 2 Br	1.148	0.058
1306	30	1	Hepatitis A 1-Hepatitis A 1	0.747	0.010
1307	30	2	Hepatitis A 1-Hepatitis A 1	0.748	0.012
1308	30	3	Hepatitis A 1-Hepatitis A 1	0.747	0.012
1309	30	4	Hepatitis A 1-Hepatitis A 1	0.744	0.011
1310	30	5	Hepatitis A 1-Hepatitis A 1	0.742	0.010
1311	30	6	Hepatitis A 1-Hepatitis A 1	0.739	0.009
1312	30	7	Hepatitis A 1-Hepatitis A 1	0.737	0.009
1313	30	8	Hepatitis A 1-Hepatitis A 1	0.735	0.008
1314	30	9	Hepatitis A 1-Hepatitis A 1	0.731	0.006
1315	30	10	Hepatitis A 1-Hepatitis A 1	0.727	0.004
1316	30	11	Hepatitis A 1-Hepatitis A 1	0.723	0.001
1317	30	12	Hepatitis A 1-Hepatitis A 1	0.719	-0.002
1318	30	13	Hepatitis A 1-Hepatitis A 1	0.716	-0.003
1319	30	14	Hepatitis A 1-Hepatitis A 1	0.713	-0.004
1320	30	15	Hepatitis A 1-Hepatitis A 1	0.711	-0.005
1321	30	16	Hepatitis A 1-Hepatitis A 1	0.709	-0.006
1322	30	17	Hepatitis A 1-Hepatitis A 1	0.705	-0.008
1323	30	18	Hepatitis A 1-Hepatitis A 1	0.703	-0.008
1324	30	19	Hepatitis A 1-Hepatitis A 1	0.701	-0.009
1325	30	20	Hepatitis A 1-Hepatitis A 1	0.699	-0.009
1326	30	21	Hepatitis A 1-Hepatitis A 1	0.698	-0.009
1327	30	22	Hepatitis A 1-Hepatitis A 1	0.697	-0.008
1328	30	23	Hepatitis A 1-Hepatitis A 1	0.696	-0.008
1329	30	24	Hepatitis A 1-Hepatitis A 1	0.695	-0.008
1330	30	25	Hepatitis A 1-Hepatitis A 1	0.693	-0.007
1331	30	26	Hepatitis A 1-Hepatitis A 1	0.692	-0.007
1332	30	27	Hepatitis A 1-Hepatitis A 1	0.691	-0.007
1333	30	28	Hepatitis A 1-Hepatitis A 1	0.690	-0.006
1334	30	29	Hepatitis A 1-Hepatitis A 1	0.690	-0.005
1335	30	30	Hepatitis A 1-Hepatitis A 1	0.689	-0.004
1336	30	31	Hepatitis A 1-Hepatitis A 1	0.687	-0.004
1337	30	32	Hepatitis A 1-Hepatitis A 1	0.687	-0.003
1338	30	33	Hepatitis A 1-Hepatitis A 1	0.688	0.000
1339	30	34	Hepatitis A 1-Hepatitis A 1	0.688	0.001
1340	30	35	Hepatitis A 1-Hepatitis A 1	0.687	0.001
1341	30	36	Hepatitis A 1-Hepatitis A 1	0.686	0.002
1342	30	37	Hepatitis A 1-Hepatitis A 1	0.686	0.004
1343	30	38	Hepatitis A 1-Hepatitis A 1	0.685	0.004
1344	30	39	Hepatitis A 1-Hepatitis A 1	0.684	0.005
1345	30	40	Hepatitis A 1-Hepatitis A 1	0.684	0.007
1346	30	41	Hepatitis A 1-Hepatitis A 1	0.684	0.007
1347	30	42	Hepatitis A 1-Hepatitis A 1	0.684	0.009
1348	30	43	Hepatitis A 1-Hepatitis A 1	0.683	0.010
1349	30	44	Hepatitis A 1-Hepatitis A 1	0.683	0.011
1350	30	45	Hepatitis A 1-Hepatitis A 1	0.683	0.013
1351	31	1	HEV 2-AI5IQWR	1.305	-0.040
1352	31	2	HEV 2-AI5IQWR	1.314	-0.027
1353	31	3	HEV 2-AI5IQWR	1.331	-0.006
1354	31	4	HEV 2-AI5IQWR	1.341	0.008
1355	31	5	HEV 2-AI5IQWR	1.343	0.014
1356	31	6	HEV 2-AI5IQWR	1.343	0.018
1357	31	7	HEV 2-AI5IQWR	1.337	0.016
1358	31	8	HEV 2-AI5IQWR	1.331	0.014
1359	31	9	HEV 2-AI5IQWR	1.324	0.012
1360	31	10	HEV 2-AI5IQWR	1.318	0.010
1361	31	11	HEV 2-AI5IQWR	1.311	0.006
1362	31	12	HEV 2-AI5IQWR	1.301	0.000
1363	31	13	HEV 2-AI5IQWR	1.295	-0.002
1364	31	14	HEV 2-AI5IQWR	1.289	-0.004
1365	31	15	HEV 2-AI5IQWR	1.284	-0.005
1366	31	16	HEV 2-AI5IQWR	1.279	-0.006
1367	31	17	HEV 2-AI5IQWR	1.272	-0.008
1368	31	18	HEV 2-AI5IQWR	1.267	-0.010
1369	31	19	HEV 2-AI5IQWR	1.265	-0.007
1370	31	20	HEV 2-AI5IQWR	1.259	-0.009
1371	31	21	HEV 2-AI5IQWR	1.253	-0.011
1372	31	22	HEV 2-AI5IQWR	1.250	-0.010
1373	31	23	HEV 2-AI5IQWR	1.245	-0.011
1374	31	24	HEV 2-AI5IQWR	1.242	-0.010
1375	31	25	HEV 2-AI5IQWR	1.237	-0.011
1376	31	26	HEV 2-AI5IQWR	1.233	-0.011
1377	31	27	HEV 2-AI5IQWR	1.230	-0.010
1378	31	28	HEV 2-AI5IQWR	1.227	-0.009
1379	31	29	HEV 2-AI5IQWR	1.223	-0.008
1380	31	30	HEV 2-AI5IQWR	1.217	-0.011
1381	31	31	HEV 2-AI5IQWR	1.215	-0.008
1382	31	32	HEV 2-AI5IQWR	1.214	-0.005
1383	31	33	HEV 2-AI5IQWR	1.212	-0.003
1384	31	34	HEV 2-AI5IQWR	1.210	-0.002
1385	31	35	HEV 2-AI5IQWR	1.207	0.000
1386	31	36	HEV 2-AI5IQWR	1.204	0.001
1387	31	37	HEV 2-AI5IQWR	1.201	0.002
1388	31	38	HEV 2-AI5IQWR	1.199	0.004
1389	31	39	HEV 2-AI5IQWR	1.198	0.006
1390	31	40	HEV 2-AI5IQWR	1.196	0.009
1391	31	41	HEV 2-AI5IQWR	1.193	0.010
1392	31	42	HEV 2-AI5IQWR	1.193	0.014
1393	31	43	HEV 2-AI5IQWR	1.192	0.017
1394	31	44	HEV 2-AI5IQWR	1.189	0.018
1395	31	45	HEV 2-AI5IQWR	1.188	0.021
1396	32	1	MS2 control-AI6RO2Z	1.582	-0.073
1397	32	2	MS2 control-AI6RO2Z	1.592	-0.054
1398	32	3	MS2 control-AI6RO2Z	1.605	-0.032
1399	32	4	MS2 control-AI6RO2Z	1.616	-0.012
1400	32	5	MS2 control-AI6RO2Z	1.621	0.002
1401	32	6	MS2 control-AI6RO2Z	1.623	0.013
1402	32	7	MS2 control-AI6RO2Z	1.620	0.019
1403	32	8	MS2 control-AI6RO2Z	1.608	0.016
1404	32	9	MS2 control-AI6RO2Z	1.593	0.010
1405	32	10	MS2 control-AI6RO2Z	1.578	0.004
1406	32	11	MS2 control-AI6RO2Z	1.564	-0.001
1407	32	12	MS2 control-AI6RO2Z	1.556	0.000
1408	32	13	MS2 control-AI6RO2Z	1.548	0.001
1409	32	14	MS2 control-AI6RO2Z	1.535	-0.003
1410	32	15	MS2 control-AI6RO2Z	1.529	0.000
1411	32	16	MS2 control-AI6RO2Z	1.519	-0.001
1412	32	17	MS2 control-AI6RO2Z	1.510	-0.002
1413	32	18	MS2 control-AI6RO2Z	1.499	-0.003
1414	32	19	MS2 control-AI6RO2Z	1.489	-0.004
1415	32	20	MS2 control-AI6RO2Z	1.480	-0.004
1416	32	21	MS2 control-AI6RO2Z	1.471	-0.005
1417	32	22	MS2 control-AI6RO2Z	1.465	-0.001
1418	32	23	MS2 control-AI6RO2Z	1.458	0.001
1419	32	24	MS2 control-AI6RO2Z	1.452	0.004
1420	32	25	MS2 control-AI6RO2Z	1.449	0.009
1421	32	26	MS2 control-AI6RO2Z	1.448	0.018
1422	32	27	MS2 control-AI6RO2Z	1.446	0.025
1423	32	28	MS2 control-AI6RO2Z	1.449	0.036
1424	32	29	MS2 control-AI6RO2Z	1.462	0.058
1425	32	30	MS2 control-AI6RO2Z	1.491	0.097
1426	32	31	MS2 control-AI6RO2Z	1.537	0.152
1427	32	32	MS2 control-AI6RO2Z	1.612	0.236
1428	32	33	MS2 control-AI6RO2Z	1.711	0.344
1429	32	34	MS2 control-AI6RO2Z	1.835	0.477
1430	32	35	MS2 control-AI6RO2Z	1.988	0.639
1431	32	36	MS2 control-AI6RO2Z	2.175	0.834
1432	32	37	MS2 control-AI6RO2Z	2.386	1.055
1433	32	38	MS2 control-AI6RO2Z	2.614	1.291
1434	32	39	MS2 control-AI6RO2Z	2.834	1.520
1435	32	40	MS2 control-AI6RO2Z	3.044	1.739
1436	32	41	MS2 control-AI6RO2Z	3.229	1.933
1437	32	42	MS2 control-AI6RO2Z	3.392	2.106
1438	32	43	MS2 control-AI6RO2Z	3.532	2.254
1439	32	44	MS2 control-AI6RO2Z	3.656	2.387
1440	32	45	MS2 control-AI6RO2Z	3.749	2.489
1441	33	1	Rotarix NSP2-AI70M87	3.514	-0.066
1442	33	2	Rotarix NSP2-AI70M87	3.543	-0.014
1443	33	3	Rotarix NSP2-AI70M87	3.578	0.044
1444	33	4	Rotarix NSP2-AI70M87	3.581	0.069
1445	33	5	Rotarix NSP2-AI70M87	3.566	0.077
1446	33	6	Rotarix NSP2-AI70M87	3.543	0.077
1447	33	7	Rotarix NSP2-AI70M87	3.518	0.074
1448	33	8	Rotarix NSP2-AI70M87	3.489	0.069
1449	33	9	Rotarix NSP2-AI70M87	3.450	0.052
1450	33	10	Rotarix NSP2-AI70M87	3.414	0.040
1451	33	11	Rotarix NSP2-AI70M87	3.376	0.024
1452	33	12	Rotarix NSP2-AI70M87	3.339	0.010
1453	33	13	Rotarix NSP2-AI70M87	3.306	0.001
1454	33	14	Rotarix NSP2-AI70M87	3.266	-0.018
1455	33	15	Rotarix NSP2-AI70M87	3.234	-0.026
1456	33	16	Rotarix NSP2-AI70M87	3.205	-0.033
1457	33	17	Rotarix NSP2-AI70M87	3.170	-0.045
1458	33	18	Rotarix NSP2-AI70M87	3.141	-0.051
1459	33	19	Rotarix NSP2-AI70M87	3.106	-0.062
1460	33	20	Rotarix NSP2-AI70M87	3.081	-0.065
1461	33	21	Rotarix NSP2-AI70M87	3.057	-0.066
1462	33	22	Rotarix NSP2-AI70M87	3.030	-0.070
1463	33	23	Rotarix NSP2-AI70M87	3.005	-0.073
1464	33	24	Rotarix NSP2-AI70M87	2.980	-0.074
1465	33	25	Rotarix NSP2-AI70M87	2.960	-0.072
1466	33	26	Rotarix NSP2-AI70M87	2.938	-0.071
1467	33	27	Rotarix NSP2-AI70M87	2.927	-0.059
1468	33	28	Rotarix NSP2-AI70M87	2.910	-0.053
1469	33	29	Rotarix NSP2-AI70M87	2.890	-0.051
1470	33	30	Rotarix NSP2-AI70M87	2.871	-0.047
1471	33	31	Rotarix NSP2-AI70M87	2.852	-0.042
1472	33	32	Rotarix NSP2-AI70M87	2.837	-0.035
1473	33	33	Rotarix NSP2-AI70M87	2.827	-0.022
1474	33	34	Rotarix NSP2-AI70M87	2.810	-0.016
1475	33	35	Rotarix NSP2-AI70M87	2.799	-0.004
1476	33	36	Rotarix NSP2-AI70M87	2.782	0.002
1477	33	37	Rotarix NSP2-AI70M87	2.774	0.017
1478	33	38	Rotarix NSP2-AI70M87	2.765	0.030
1479	33	39	Rotarix NSP2-AI70M87	2.755	0.043
1480	33	40	Rotarix NSP2-AI70M87	2.743	0.054
1481	33	41	Rotarix NSP2-AI70M87	2.734	0.068
1482	33	42	Rotarix NSP2-AI70M87	2.729	0.086
1483	33	43	Rotarix NSP2-AI70M87	2.724	0.104
1484	33	44	Rotarix NSP2-AI70M87	2.711	0.114
1485	33	45	Rotarix NSP2-AI70M87	2.709	0.135
1486	34	1	CMV br-CMV br	0.691	0.011
1487	34	2	CMV br-CMV br	0.694	0.017
1488	34	3	CMV br-CMV br	0.696	0.021
1489	34	4	CMV br-CMV br	0.690	0.018
1490	34	5	CMV br-CMV br	0.684	0.014
1491	34	6	CMV br-CMV br	0.678	0.011
1492	34	7	CMV br-CMV br	0.673	0.009
1493	34	8	CMV br-CMV br	0.668	0.007
1494	34	9	CMV br-CMV br	0.663	0.004
1495	34	10	CMV br-CMV br	0.658	0.002
1496	34	11	CMV br-CMV br	0.654	0.001
1497	34	12	CMV br-CMV br	0.649	-0.001
1498	34	13	CMV br-CMV br	0.645	-0.003
1499	34	14	CMV br-CMV br	0.641	-0.005
1500	34	15	CMV br-CMV br	0.636	-0.007
1501	34	16	CMV br-CMV br	0.633	-0.008
1502	34	17	CMV br-CMV br	0.629	-0.009
1503	34	18	CMV br-CMV br	0.625	-0.010
1504	34	19	CMV br-CMV br	0.623	-0.010
1505	34	20	CMV br-CMV br	0.619	-0.011
1506	34	21	CMV br-CMV br	0.616	-0.011
1507	34	22	CMV br-CMV br	0.613	-0.011
1508	34	23	CMV br-CMV br	0.611	-0.011
1509	34	24	CMV br-CMV br	0.609	-0.010
1510	34	25	CMV br-CMV br	0.606	-0.010
1511	34	26	CMV br-CMV br	0.604	-0.010
1512	34	27	CMV br-CMV br	0.602	-0.009
1513	34	28	CMV br-CMV br	0.600	-0.008
1514	34	29	CMV br-CMV br	0.599	-0.007
1515	34	30	CMV br-CMV br	0.598	-0.006
1516	34	31	CMV br-CMV br	0.596	-0.004
1517	34	32	CMV br-CMV br	0.594	-0.004
1518	34	33	CMV br-CMV br	0.593	-0.002
1519	34	34	CMV br-CMV br	0.592	0.000
1520	34	35	CMV br-CMV br	0.590	0.001
1521	34	36	CMV br-CMV br	0.588	0.001
1522	34	37	CMV br-CMV br	0.587	0.003
1523	34	38	CMV br-CMV br	0.586	0.005
1524	34	39	CMV br-CMV br	0.585	0.006
1525	34	40	CMV br-CMV br	0.585	0.008
1526	34	41	CMV br-CMV br	0.586	0.012
1527	34	42	CMV br-CMV br	0.584	0.013
1528	34	43	CMV br-CMV br	0.583	0.015
1529	34	44	CMV br-CMV br	0.583	0.017
1530	34	45	CMV br-CMV br	0.582	0.018
1531	35	1	IC Rnase P-AI89LFF	1.161	0.006
1532	35	2	IC Rnase P-AI89LFF	1.162	0.010
1533	35	3	IC Rnase P-AI89LFF	1.160	0.012
1534	35	4	IC Rnase P-AI89LFF	1.159	0.013
1535	35	5	IC Rnase P-AI89LFF	1.155	0.012
1536	35	6	IC Rnase P-AI89LFF	1.148	0.007
1537	35	7	IC Rnase P-AI89LFF	1.144	0.007
1538	35	8	IC Rnase P-AI89LFF	1.140	0.006
1539	35	9	IC Rnase P-AI89LFF	1.136	0.005
1540	35	10	IC Rnase P-AI89LFF	1.130	0.002
1541	35	11	IC Rnase P-AI89LFF	1.125	0.000
1542	35	12	IC Rnase P-AI89LFF	1.122	-0.001
1543	35	13	IC Rnase P-AI89LFF	1.118	-0.001
1544	35	14	IC Rnase P-AI89LFF	1.113	-0.003
1545	35	15	IC Rnase P-AI89LFF	1.110	-0.003
1546	35	16	IC Rnase P-AI89LFF	1.106	-0.005
1547	35	17	IC Rnase P-AI89LFF	1.102	-0.006
1548	35	18	IC Rnase P-AI89LFF	1.099	-0.006
1549	35	19	IC Rnase P-AI89LFF	1.096	-0.006
1550	35	20	IC Rnase P-AI89LFF	1.092	-0.008
1551	35	21	IC Rnase P-AI89LFF	1.089	-0.008
1552	35	22	IC Rnase P-AI89LFF	1.085	-0.009
1553	35	23	IC Rnase P-AI89LFF	1.081	-0.010
1554	35	24	IC Rnase P-AI89LFF	1.078	-0.009
1555	35	25	IC Rnase P-AI89LFF	1.076	-0.008
1556	35	26	IC Rnase P-AI89LFF	1.074	-0.007
1557	35	27	IC Rnase P-AI89LFF	1.071	-0.007
1558	35	28	IC Rnase P-AI89LFF	1.070	-0.006
1559	35	29	IC Rnase P-AI89LFF	1.069	-0.004
1560	35	30	IC Rnase P-AI89LFF	1.067	-0.003
1561	35	31	IC Rnase P-AI89LFF	1.063	-0.004
1562	35	32	IC Rnase P-AI89LFF	1.059	-0.005
1563	35	33	IC Rnase P-AI89LFF	1.056	-0.006
1564	35	34	IC Rnase P-AI89LFF	1.055	-0.003
1565	35	35	IC Rnase P-AI89LFF	1.055	-0.001
1566	35	36	IC Rnase P-AI89LFF	1.054	0.002
1567	35	37	IC Rnase P-AI89LFF	1.053	0.004
1568	35	38	IC Rnase P-AI89LFF	1.051	0.005
1569	35	39	IC Rnase P-AI89LFF	1.049	0.005
1570	35	40	IC Rnase P-AI89LFF	1.047	0.006
1571	35	41	IC Rnase P-AI89LFF	1.046	0.008
1572	35	42	IC Rnase P-AI89LFF	1.046	0.011
1573	35	43	IC Rnase P-AI89LFF	1.044	0.012
1574	35	44	IC Rnase P-AI89LFF	1.041	0.012
1575	35	45	IC Rnase P-AI89LFF	1.039	0.013
1576	36	1	Salmonella hil A-Salmonella hil A	1.104	-0.052
1577	36	2	Salmonella hil A-Salmonella hil A	1.112	-0.044
1578	36	3	Salmonella hil A-Salmonella hil A	1.129	-0.027
1579	36	4	Salmonella hil A-Salmonella hil A	1.142	-0.013
1580	36	5	Salmonella hil A-Salmonella hil A	1.148	-0.007
1581	36	6	Salmonella hil A-Salmonella hil A	1.152	-0.002
1582	36	7	Salmonella hil A-Salmonella hil A	1.153	-0.001
1583	36	8	Salmonella hil A-Salmonella hil A	1.154	0.001
1584	36	9	Salmonella hil A-Salmonella hil A	1.156	0.003
1585	36	10	Salmonella hil A-Salmonella hil A	1.156	0.003
1586	36	11	Salmonella hil A-Salmonella hil A	1.157	0.005
1587	36	12	Salmonella hil A-Salmonella hil A	1.158	0.007
1588	36	13	Salmonella hil A-Salmonella hil A	1.160	0.009
1589	36	14	Salmonella hil A-Salmonella hil A	1.160	0.009
1590	36	15	Salmonella hil A-Salmonella hil A	1.159	0.009
1591	36	16	Salmonella hil A-Salmonella hil A	1.159	0.009
1592	36	17	Salmonella hil A-Salmonella hil A	1.157	0.008
1593	36	18	Salmonella hil A-Salmonella hil A	1.156	0.007
1594	36	19	Salmonella hil A-Salmonella hil A	1.153	0.004
1595	36	20	Salmonella hil A-Salmonella hil A	1.151	0.002
1596	36	21	Salmonella hil A-Salmonella hil A	1.152	0.004
1597	36	22	Salmonella hil A-Salmonella hil A	1.151	0.004
1598	36	23	Salmonella hil A-Salmonella hil A	1.150	0.003
1599	36	24	Salmonella hil A-Salmonella hil A	1.149	0.003
1600	36	25	Salmonella hil A-Salmonella hil A	1.148	0.002
1601	36	26	Salmonella hil A-Salmonella hil A	1.146	0.001
1602	36	27	Salmonella hil A-Salmonella hil A	1.145	0.000
1603	36	28	Salmonella hil A-Salmonella hil A	1.143	-0.002
1604	36	29	Salmonella hil A-Salmonella hil A	1.144	0.000
1605	36	30	Salmonella hil A-Salmonella hil A	1.142	-0.002
1606	36	31	Salmonella hil A-Salmonella hil A	1.139	-0.005
1607	36	32	Salmonella hil A-Salmonella hil A	1.136	-0.008
1608	36	33	Salmonella hil A-Salmonella hil A	1.137	-0.006
1609	36	34	Salmonella hil A-Salmonella hil A	1.136	-0.006
1610	36	35	Salmonella hil A-Salmonella hil A	1.134	-0.008
1611	36	36	Salmonella hil A-Salmonella hil A	1.132	-0.010
1612	36	37	Salmonella hil A-Salmonella hil A	1.134	-0.008
1613	36	38	Salmonella hil A-Salmonella hil A	1.134	-0.007
1614	36	39	Salmonella hil A-Salmonella hil A	1.138	-0.003
1615	36	40	Salmonella hil A-Salmonella hil A	1.140	0.000
1616	36	41	Salmonella hil A-Salmonella hil A	1.144	0.004
1617	36	42	Salmonella hil A-Salmonella hil A	1.143	0.003
1618	36	43	Salmonella hil A-Salmonella hil A	1.145	0.006
1619	36	44	Salmonella hil A-Salmonella hil A	1.147	0.009
1620	36	45	Salmonella hil A-Salmonella hil A	1.149	0.011
1621	37	1	Shigella ipa H-AIAA0K8	1.292	-0.110
1622	37	2	Shigella ipa H-AIAA0K8	1.302	-0.096
1623	37	3	Shigella ipa H-AIAA0K8	1.326	-0.069
1624	37	4	Shigella ipa H-AIAA0K8	1.346	-0.046
1625	37	5	Shigella ipa H-AIAA0K8	1.360	-0.029
1626	37	6	Shigella ipa H-AIAA0K8	1.372	-0.014
1627	37	7	Shigella ipa H-AIAA0K8	1.378	-0.005
1628	37	8	Shigella ipa H-AIAA0K8	1.386	0.006
1629	37	9	Shigella ipa H-AIAA0K8	1.386	0.010
1630	37	10	Shigella ipa H-AIAA0K8	1.387	0.014
1631	37	11	Shigella ipa H-AIAA0K8	1.388	0.018
1632	37	12	Shigella ipa H-AIAA0K8	1.384	0.017
1633	37	13	Shigella ipa H-AIAA0K8	1.381	0.017
1634	37	14	Shigella ipa H-AIAA0K8	1.379	0.018
1635	37	15	Shigella ipa H-AIAA0K8	1.378	0.020
1636	37	16	Shigella ipa H-AIAA0K8	1.373	0.018
1637	37	17	Shigella ipa H-AIAA0K8	1.369	0.018
1638	37	18	Shigella ipa H-AIAA0K8	1.367	0.019
1639	37	19	Shigella ipa H-AIAA0K8	1.360	0.015
1640	37	20	Shigella ipa H-AIAA0K8	1.355	0.014
1641	37	21	Shigella ipa H-AIAA0K8	1.349	0.010
1642	37	22	Shigella ipa H-AIAA0K8	1.344	0.009
1643	37	23	Shigella ipa H-AIAA0K8	1.339	0.007
1644	37	24	Shigella ipa H-AIAA0K8	1.336	0.007
1645	37	25	Shigella ipa H-AIAA0K8	1.333	0.007
1646	37	26	Shigella ipa H-AIAA0K8	1.327	0.004
1647	37	27	Shigella ipa H-AIAA0K8	1.325	0.006
1648	37	28	Shigella ipa H-AIAA0K8	1.321	0.004
1649	37	29	Shigella ipa H-AIAA0K8	1.315	0.002
1650	37	30	Shigella ipa H-AIAA0K8	1.308	-0.002
1651	37	31	Shigella ipa H-AIAA0K8	1.303	-0.004
1652	37	32	Shigella ipa H-AIAA0K8	1.298	-0.005
1653	37	33	Shigella ipa H-AIAA0K8	1.295	-0.006
1654	37	34	Shigella ipa H-AIAA0K8	1.291	-0.007
1655	37	35	Shigella ipa H-AIAA0K8	1.285	-0.009
1656	37	36	Shigella ipa H-AIAA0K8	1.282	-0.009
1657	37	37	Shigella ipa H-AIAA0K8	1.278	-0.010
1658	37	38	Shigella ipa H-AIAA0K8	1.278	-0.007
1659	37	39	Shigella ipa H-AIAA0K8	1.275	-0.007
1660	37	40	Shigella ipa H-AIAA0K8	1.271	-0.008
1661	37	41	Shigella ipa H-AIAA0K8	1.268	-0.007
1662	37	42	Shigella ipa H-AIAA0K8	1.265	-0.007
1663	37	43	Shigella ipa H-AIAA0K8	1.264	-0.005
1664	37	44	Shigella ipa H-AIAA0K8	1.261	-0.005
1665	37	45	Shigella ipa H-AIAA0K8	1.256	-0.006
1666	38	1	Enteroagg E. coli-AIBJYRG	1.492	0.003
1667	38	2	Enteroagg E. coli-AIBJYRG	1.486	0.002
1668	38	3	Enteroagg E. coli-AIBJYRG	1.476	-0.002
1669	38	4	Enteroagg E. coli-AIBJYRG	1.471	-0.001
1670	38	5	Enteroagg E. coli-AIBJYRG	1.466	0.000
1671	38	6	Enteroagg E. coli-AIBJYRG	1.464	0.002
1672	38	7	Enteroagg E. coli-AIBJYRG	1.461	0.005
1673	38	8	Enteroagg E. coli-AIBJYRG	1.456	0.006
1674	38	9	Enteroagg E. coli-AIBJYRG	1.453	0.008
1675	38	10	Enteroagg E. coli-AIBJYRG	1.451	0.011
1676	38	11	Enteroagg E. coli-AIBJYRG	1.448	0.014
1677	38	12	Enteroagg E. coli-AIBJYRG	1.439	0.011
1678	38	13	Enteroagg E. coli-AIBJYRG	1.433	0.010
1679	38	14	Enteroagg E. coli-AIBJYRG	1.426	0.008
1680	38	15	Enteroagg E. coli-AIBJYRG	1.418	0.006
1681	38	16	Enteroagg E. coli-AIBJYRG	1.407	0.000
1682	38	17	Enteroagg E. coli-AIBJYRG	1.399	-0.002
1683	38	18	Enteroagg E. coli-AIBJYRG	1.395	0.000
1684	38	19	Enteroagg E. coli-AIBJYRG	1.387	-0.004
1685	38	20	Enteroagg E. coli-AIBJYRG	1.379	-0.005
1686	38	21	Enteroagg E. coli-AIBJYRG	1.375	-0.004
1687	38	22	Enteroagg E. coli-AIBJYRG	1.368	-0.005
1688	38	23	Enteroagg E. coli-AIBJYRG	1.359	-0.009
1689	38	24	Enteroagg E. coli-AIBJYRG	1.351	-0.012
1690	38	25	Enteroagg E. coli-AIBJYRG	1.346	-0.011
1691	38	26	Enteroagg E. coli-AIBJYRG	1.339	-0.013
1692	38	27	Enteroagg E. coli-AIBJYRG	1.332	-0.014
1693	38	28	Enteroagg E. coli-AIBJYRG	1.327	-0.013
1694	38	29	Enteroagg E. coli-AIBJYRG	1.323	-0.012
1695	38	30	Enteroagg E. coli-AIBJYRG	1.314	-0.016
1696	38	31	Enteroagg E. coli-AIBJYRG	1.312	-0.012
1697	38	32	Enteroagg E. coli-AIBJYRG	1.309	-0.010
1698	38	33	Enteroagg E. coli-AIBJYRG	1.304	-0.010
1699	38	34	Enteroagg E. coli-AIBJYRG	1.300	-0.008
1700	38	35	Enteroagg E. coli-AIBJYRG	1.298	-0.005
1701	38	36	Enteroagg E. coli-AIBJYRG	1.294	-0.003
1702	38	37	Enteroagg E. coli-AIBJYRG	1.291	-0.001
1703	38	38	Enteroagg E. coli-AIBJYRG	1.288	0.002
1704	38	39	Enteroagg E. coli-AIBJYRG	1.287	0.007
1705	38	40	Enteroagg E. coli-AIBJYRG	1.283	0.008
1706	38	41	Enteroagg E. coli-AIBJYRG	1.283	0.014
1707	38	42	Enteroagg E. coli-AIBJYRG	1.282	0.018
1708	38	43	Enteroagg E. coli-AIBJYRG	1.279	0.020
1709	38	44	Enteroagg E. coli-AIBJYRG	1.275	0.022
1710	38	45	Enteroagg E. coli-AIBJYRG	1.275	0.027
1711	39	1	Campy jejuni-AICSWXO	3.264	0.159
1712	39	2	Campy jejuni-AICSWXO	3.270	0.176
1713	39	3	Campy jejuni-AICSWXO	3.222	0.139
1714	39	4	Campy jejuni-AICSWXO	3.156	0.083
1715	39	5	Campy jejuni-AICSWXO	3.110	0.048
1716	39	6	Campy jejuni-AICSWXO	3.073	0.022
1717	39	7	Campy jejuni-AICSWXO	3.045	0.005
1718	39	8	Campy jejuni-AICSWXO	3.022	-0.008
1719	39	9	Campy jejuni-AICSWXO	3.006	-0.013
1720	39	10	Campy jejuni-AICSWXO	2.990	-0.017
1721	39	11	Campy jejuni-AICSWXO	2.980	-0.017
1722	39	12	Campy jejuni-AICSWXO	2.968	-0.018
1723	39	13	Campy jejuni-AICSWXO	2.957	-0.018
1724	39	14	Campy jejuni-AICSWXO	2.946	-0.019
1725	39	15	Campy jejuni-AICSWXO	2.932	-0.021
1726	39	16	Campy jejuni-AICSWXO	2.919	-0.024
1727	39	17	Campy jejuni-AICSWXO	2.906	-0.026
1728	39	18	Campy jejuni-AICSWXO	2.895	-0.027
1729	39	19	Campy jejuni-AICSWXO	2.884	-0.026
1730	39	20	Campy jejuni-AICSWXO	2.868	-0.031
1731	39	21	Campy jejuni-AICSWXO	2.861	-0.027
1732	39	22	Campy jejuni-AICSWXO	2.851	-0.027
1733	39	23	Campy jejuni-AICSWXO	2.842	-0.025
1734	39	24	Campy jejuni-AICSWXO	2.828	-0.028
1735	39	25	Campy jejuni-AICSWXO	2.818	-0.028
1736	39	26	Campy jejuni-AICSWXO	2.811	-0.024
1737	39	27	Campy jejuni-AICSWXO	2.798	-0.026
1738	39	28	Campy jejuni-AICSWXO	2.791	-0.022
1739	39	29	Campy jejuni-AICSWXO	2.783	-0.019
1740	39	30	Campy jejuni-AICSWXO	2.777	-0.015
1741	39	31	Campy jejuni-AICSWXO	2.768	-0.012
1742	39	32	Campy jejuni-AICSWXO	2.764	-0.006
1743	39	33	Campy jejuni-AICSWXO	2.755	-0.004
1744	39	34	Campy jejuni-AICSWXO	2.746	-0.002
1745	39	35	Campy jejuni-AICSWXO	2.738	0.001
1746	39	36	Campy jejuni-AICSWXO	2.734	0.007
1747	39	37	Campy jejuni-AICSWXO	2.727	0.011
1748	39	38	Campy jejuni-AICSWXO	2.720	0.015
1749	39	39	Campy jejuni-AICSWXO	2.714	0.020
1750	39	40	Campy jejuni-AICSWXO	2.704	0.021
1751	39	41	Campy jejuni-AICSWXO	2.704	0.031
1752	39	42	Campy jejuni-AICSWXO	2.700	0.038
1753	39	43	Campy jejuni-AICSWXO	2.690	0.040
1754	39	44	Campy jejuni-AICSWXO	2.689	0.049
1755	39	45	Campy jejuni-AICSWXO	2.682	0.053
1756	40	1	Campy coli-AID1U3W	1.626	0.001
1757	40	2	Campy coli-AID1U3W	1.621	0.000
1758	40	3	Campy coli-AID1U3W	1.626	0.010
1759	40	4	Campy coli-AID1U3W	1.631	0.019
1760	40	5	Campy coli-AID1U3W	1.635	0.028
1761	40	6	Campy coli-AID1U3W	1.629	0.027
1762	40	7	Campy coli-AID1U3W	1.619	0.021
1763	40	8	Campy coli-AID1U3W	1.609	0.016
1764	40	9	Campy coli-AID1U3W	1.602	0.013
1765	40	10	Campy coli-AID1U3W	1.590	0.006
1766	40	11	Campy coli-AID1U3W	1.583	0.003
1767	40	12	Campy coli-AID1U3W	1.574	-0.001
1768	40	13	Campy coli-AID1U3W	1.566	-0.004
1769	40	14	Campy coli-AID1U3W	1.556	-0.010
1770	40	15	Campy coli-AID1U3W	1.549	-0.013
1771	40	16	Campy coli-AID1U3W	1.544	-0.013
1772	40	17	Campy coli-AID1U3W	1.537	-0.015
1773	40	18	Campy coli-AID1U3W	1.530	-0.018
1774	40	19	Campy coli-AID1U3W	1.524	-0.019
1775	40	20	Campy coli-AID1U3W	1.522	-0.017
1776	40	21	Campy coli-AID1U3W	1.518	-0.016
1777	40	22	Campy coli-AID1U3W	1.514	-0.016
1778	40	23	Campy coli-AID1U3W	1.507	-0.018
1779	40	24	Campy coli-AID1U3W	1.505	-0.015
1780	40	25	Campy coli-AID1U3W	1.504	-0.012
1781	40	26	Campy coli-AID1U3W	1.499	-0.013
1782	40	27	Campy coli-AID1U3W	1.495	-0.012
1783	40	28	Campy coli-AID1U3W	1.491	-0.011
1784	40	29	Campy coli-AID1U3W	1.487	-0.011
1785	40	30	Campy coli-AID1U3W	1.483	-0.010
1786	40	31	Campy coli-AID1U3W	1.482	-0.006
1787	40	32	Campy coli-AID1U3W	1.479	-0.005
1788	40	33	Campy coli-AID1U3W	1.476	-0.004
1789	40	34	Campy coli-AID1U3W	1.474	-0.001
1790	40	35	Campy coli-AID1U3W	1.471	0.001
1791	40	36	Campy coli-AID1U3W	1.468	0.002
1792	40	37	Campy coli-AID1U3W	1.466	0.005
1793	40	38	Campy coli-AID1U3W	1.464	0.007
1794	40	39	Campy coli-AID1U3W	1.462	0.010
1795	40	40	Campy coli-AID1U3W	1.461	0.013
1796	40	41	Campy coli-AID1U3W	1.458	0.015
1797	40	42	Campy coli-AID1U3W	1.458	0.019
1798	40	43	Campy coli-AID1U3W	1.455	0.021
1799	40	44	Campy coli-AID1U3W	1.453	0.024
1800	40	45	Campy coli-AID1U3W	1.453	0.028
1801	41	1	Yersinia enterocolitica-AIFAS94	1.986	0.025
1802	41	2	Yersinia enterocolitica-AIFAS94	2.000	0.051
1803	41	3	Yersinia enterocolitica-AIFAS94	1.988	0.051
1804	41	4	Yersinia enterocolitica-AIFAS94	1.970	0.046
1805	41	5	Yersinia enterocolitica-AIFAS94	1.949	0.037
1806	41	6	Yersinia enterocolitica-AIFAS94	1.932	0.033
1807	41	7	Yersinia enterocolitica-AIFAS94	1.916	0.029
1808	41	8	Yersinia enterocolitica-AIFAS94	1.902	0.028
1809	41	9	Yersinia enterocolitica-AIFAS94	1.884	0.023
1810	41	10	Yersinia enterocolitica-AIFAS94	1.866	0.017
1811	41	11	Yersinia enterocolitica-AIFAS94	1.852	0.016
1812	41	12	Yersinia enterocolitica-AIFAS94	1.831	0.007
1813	41	13	Yersinia enterocolitica-AIFAS94	1.813	0.001
1814	41	14	Yersinia enterocolitica-AIFAS94	1.792	-0.007
1815	41	15	Yersinia enterocolitica-AIFAS94	1.774	-0.013
1816	41	16	Yersinia enterocolitica-AIFAS94	1.759	-0.016
1817	41	17	Yersinia enterocolitica-AIFAS94	1.741	-0.021
1818	41	18	Yersinia enterocolitica-AIFAS94	1.723	-0.026
1819	41	19	Yersinia enterocolitica-AIFAS94	1.706	-0.031
1820	41	20	Yersinia enterocolitica-AIFAS94	1.692	-0.033
1821	41	21	Yersinia enterocolitica-AIFAS94	1.675	-0.037
1822	41	22	Yersinia enterocolitica-AIFAS94	1.660	-0.040
1823	41	23	Yersinia enterocolitica-AIFAS94	1.648	-0.039
1824	41	24	Yersinia enterocolitica-AIFAS94	1.637	-0.038
1825	41	25	Yersinia enterocolitica-AIFAS94	1.624	-0.039
1826	41	26	Yersinia enterocolitica-AIFAS94	1.611	-0.039
1827	41	27	Yersinia enterocolitica-AIFAS94	1.599	-0.038
1828	41	28	Yersinia enterocolitica-AIFAS94	1.590	-0.035
1829	41	29	Yersinia enterocolitica-AIFAS94	1.582	-0.031
1830	41	30	Yersinia enterocolitica-AIFAS94	1.571	-0.029
1831	41	31	Yersinia enterocolitica-AIFAS94	1.561	-0.027
1832	41	32	Yersinia enterocolitica-AIFAS94	1.554	-0.022
1833	41	33	Yersinia enterocolitica-AIFAS94	1.546	-0.017
1834	41	34	Yersinia enterocolitica-AIFAS94	1.537	-0.013
1835	41	35	Yersinia enterocolitica-AIFAS94	1.533	-0.005
1836	41	36	Yersinia enterocolitica-AIFAS94	1.530	0.005
1837	41	37	Yersinia enterocolitica-AIFAS94	1.525	0.012
1838	41	38	Yersinia enterocolitica-AIFAS94	1.517	0.017
1839	41	39	Yersinia enterocolitica-AIFAS94	1.513	0.025
1840	41	40	Yersinia enterocolitica-AIFAS94	1.510	0.034
1841	41	41	Yersinia enterocolitica-AIFAS94	1.506	0.042
1842	41	42	Yersinia enterocolitica-AIFAS94	1.501	0.050
1843	41	43	Yersinia enterocolitica-AIFAS94	1.495	0.057
1844	41	44	Yersinia enterocolitica-AIFAS94	1.491	0.065
1845	41	45	Yersinia enterocolitica-AIFAS94	1.489	0.076
1846	42	1	Bacterial 16S-Bacterial 16S	1.257	-0.032
1847	42	2	Bacterial 16S-Bacterial 16S	1.263	-0.019
1848	42	3	Bacterial 16S-Bacterial 16S	1.269	-0.005
1849	42	4	Bacterial 16S-Bacterial 16S	1.270	0.003
1850	42	5	Bacterial 16S-Bacterial 16S	1.263	0.004
1851	42	6	Bacterial 16S-Bacterial 16S	1.253	0.001
1852	42	7	Bacterial 16S-Bacterial 16S	1.242	-0.002
1853	42	8	Bacterial 16S-Bacterial 16S	1.234	-0.002
1854	42	9	Bacterial 16S-Bacterial 16S	1.229	0.001
1855	42	10	Bacterial 16S-Bacterial 16S	1.226	0.005
1856	42	11	Bacterial 16S-Bacterial 16S	1.232	0.018
1857	42	12	Bacterial 16S-Bacterial 16S	1.250	0.044
1858	42	13	Bacterial 16S-Bacterial 16S	1.292	0.093
1859	42	14	Bacterial 16S-Bacterial 16S	1.376	0.185
1860	42	15	Bacterial 16S-Bacterial 16S	1.502	0.318
1861	42	16	Bacterial 16S-Bacterial 16S	1.676	0.500
1862	42	17	Bacterial 16S-Bacterial 16S	1.885	0.717
1863	42	18	Bacterial 16S-Bacterial 16S	2.127	0.966
1864	42	19	Bacterial 16S-Bacterial 16S	2.375	1.222
1865	42	20	Bacterial 16S-Bacterial 16S	2.619	1.474
1866	42	21	Bacterial 16S-Bacterial 16S	2.848	1.710
1867	42	22	Bacterial 16S-Bacterial 16S	3.063	1.933
1868	42	23	Bacterial 16S-Bacterial 16S	3.256	2.133
1869	42	24	Bacterial 16S-Bacterial 16S	3.438	2.323
1870	42	25	Bacterial 16S-Bacterial 16S	3.600	2.492
1871	42	26	Bacterial 16S-Bacterial 16S	3.730	2.630
1872	42	27	Bacterial 16S-Bacterial 16S	3.855	2.762
1873	42	28	Bacterial 16S-Bacterial 16S	3.958	2.873
1874	42	29	Bacterial 16S-Bacterial 16S	4.050	2.973
1875	42	30	Bacterial 16S-Bacterial 16S	4.127	3.057
1876	42	31	Bacterial 16S-Bacterial 16S	4.183	3.121
1877	42	32	Bacterial 16S-Bacterial 16S	4.234	3.179
1878	42	33	Bacterial 16S-Bacterial 16S	4.276	3.229
1879	42	34	Bacterial 16S-Bacterial 16S	4.306	3.266
1880	42	35	Bacterial 16S-Bacterial 16S	4.326	3.294
1881	42	36	Bacterial 16S-Bacterial 16S	4.351	3.326
1882	42	37	Bacterial 16S-Bacterial 16S	4.367	3.350
1883	42	38	Bacterial 16S-Bacterial 16S	4.374	3.364
1884	42	39	Bacterial 16S-Bacterial 16S	4.380	3.378
1885	42	40	Bacterial 16S-Bacterial 16S	4.383	3.389
1886	42	41	Bacterial 16S-Bacterial 16S	4.379	3.393
1887	42	42	Bacterial 16S-Bacterial 16S	4.378	3.399
1888	42	43	Bacterial 16S-Bacterial 16S	4.380	3.408
1889	42	44	Bacterial 16S-Bacterial 16S	4.376	3.412
1890	42	45	Bacterial 16S-Bacterial 16S	4.381	3.425
1891	43	1	Aeromonas hydrophilia-Aeromonas hydrophilia	1.929	-0.049
1892	43	2	Aeromonas hydrophilia-Aeromonas hydrophilia	1.931	-0.036
1893	43	3	Aeromonas hydrophilia-Aeromonas hydrophilia	1.953	-0.005
1894	43	4	Aeromonas hydrophilia-Aeromonas hydrophilia	1.968	0.020
1895	43	5	Aeromonas hydrophilia-Aeromonas hydrophilia	1.970	0.031
1896	43	6	Aeromonas hydrophilia-Aeromonas hydrophilia	1.966	0.037
1897	43	7	Aeromonas hydrophilia-Aeromonas hydrophilia	1.953	0.033
1898	43	8	Aeromonas hydrophilia-Aeromonas hydrophilia	1.935	0.025
1899	43	9	Aeromonas hydrophilia-Aeromonas hydrophilia	1.921	0.021
1900	43	10	Aeromonas hydrophilia-Aeromonas hydrophilia	1.907	0.017
1901	43	11	Aeromonas hydrophilia-Aeromonas hydrophilia	1.892	0.011
1902	43	12	Aeromonas hydrophilia-Aeromonas hydrophilia	1.875	0.004
1903	43	13	Aeromonas hydrophilia-Aeromonas hydrophilia	1.858	-0.003
1904	43	14	Aeromonas hydrophilia-Aeromonas hydrophilia	1.845	-0.006
1905	43	15	Aeromonas hydrophilia-Aeromonas hydrophilia	1.833	-0.009
1906	43	16	Aeromonas hydrophilia-Aeromonas hydrophilia	1.820	-0.012
1907	43	17	Aeromonas hydrophilia-Aeromonas hydrophilia	1.807	-0.015
1908	43	18	Aeromonas hydrophilia-Aeromonas hydrophilia	1.793	-0.020
1909	43	19	Aeromonas hydrophilia-Aeromonas hydrophilia	1.781	-0.022
1910	43	20	Aeromonas hydrophilia-Aeromonas hydrophilia	1.770	-0.023
1911	43	21	Aeromonas hydrophilia-Aeromonas hydrophilia	1.760	-0.024
1912	43	22	Aeromonas hydrophilia-Aeromonas hydrophilia	1.751	-0.023
1913	43	23	Aeromonas hydrophilia-Aeromonas hydrophilia	1.742	-0.023
1914	43	24	Aeromonas hydrophilia-Aeromonas hydrophilia	1.733	-0.022
1915	43	25	Aeromonas hydrophilia-Aeromonas hydrophilia	1.721	-0.024
1916	43	26	Aeromonas hydrophilia-Aeromonas hydrophilia	1.713	-0.023
1917	43	27	Aeromonas hydrophilia-Aeromonas hydrophilia	1.699	-0.027
1918	43	28	Aeromonas hydrophilia-Aeromonas hydrophilia	1.694	-0.022
1919	43	29	Aeromonas hydrophilia-Aeromonas hydrophilia	1.689	-0.018
1920	43	30	Aeromonas hydrophilia-Aeromonas hydrophilia	1.679	-0.018
1921	43	31	Aeromonas hydrophilia-Aeromonas hydrophilia	1.672	-0.016
1922	43	32	Aeromonas hydrophilia-Aeromonas hydrophilia	1.667	-0.011
1923	43	33	Aeromonas hydrophilia-Aeromonas hydrophilia	1.660	-0.008
1924	43	34	Aeromonas hydrophilia-Aeromonas hydrophilia	1.655	-0.004
1925	43	35	Aeromonas hydrophilia-Aeromonas hydrophilia	1.648	-0.001
1926	43	36	Aeromonas hydrophilia-Aeromonas hydrophilia	1.641	0.002
1927	43	37	Aeromonas hydrophilia-Aeromonas hydrophilia	1.633	0.004
1928	43	38	Aeromonas hydrophilia-Aeromonas hydrophilia	1.629	0.009
1929	43	39	Aeromonas hydrophilia-Aeromonas hydrophilia	1.624	0.013
1930	43	40	Aeromonas hydrophilia-Aeromonas hydrophilia	1.621	0.020
1931	43	41	Aeromonas hydrophilia-Aeromonas hydrophilia	1.616	0.025
1932	43	42	Aeromonas hydrophilia-Aeromonas hydrophilia	1.613	0.031
1933	43	43	Aeromonas hydrophilia-Aeromonas hydrophilia	1.608	0.037
1934	43	44	Aeromonas hydrophilia-Aeromonas hydrophilia	1.600	0.038
1935	43	45	Aeromonas hydrophilia-Aeromonas hydrophilia	1.598	0.046
1936	44	1	V cholerae-AIGJRGC	1.576	-0.034
1937	44	2	V cholerae-AIGJRGC	1.588	-0.014
1938	44	3	V cholerae-AIGJRGC	1.603	0.008
1939	44	4	V cholerae-AIGJRGC	1.610	0.022
1940	44	5	V cholerae-AIGJRGC	1.610	0.030
1941	44	6	V cholerae-AIGJRGC	1.602	0.029
1942	44	7	V cholerae-AIGJRGC	1.594	0.028
1943	44	8	V cholerae-AIGJRGC	1.582	0.024
1944	44	9	V cholerae-AIGJRGC	1.568	0.017
1945	44	10	V cholerae-AIGJRGC	1.555	0.012
1946	44	11	V cholerae-AIGJRGC	1.542	0.006
1947	44	12	V cholerae-AIGJRGC	1.530	0.001
1948	44	13	V cholerae-AIGJRGC	1.520	-0.001
1949	44	14	V cholerae-AIGJRGC	1.510	-0.004
1950	44	15	V cholerae-AIGJRGC	1.499	-0.008
1951	44	16	V cholerae-AIGJRGC	1.490	-0.010
1952	44	17	V cholerae-AIGJRGC	1.476	-0.016
1953	44	18	V cholerae-AIGJRGC	1.465	-0.020
1954	44	19	V cholerae-AIGJRGC	1.457	-0.020
1955	44	20	V cholerae-AIGJRGC	1.450	-0.020
1956	44	21	V cholerae-AIGJRGC	1.439	-0.023
1957	44	22	V cholerae-AIGJRGC	1.431	-0.025
1958	44	23	V cholerae-AIGJRGC	1.424	-0.024
1959	44	24	V cholerae-AIGJRGC	1.417	-0.023
1960	44	25	V cholerae-AIGJRGC	1.412	-0.021
1961	44	26	V cholerae-AIGJRGC	1.404	-0.021
1962	44	27	V cholerae-AIGJRGC	1.397	-0.022
1963	44	28	V cholerae-AIGJRGC	1.392	-0.019
1964	44	29	V cholerae-AIGJRGC	1.387	-0.016
1965	44	30	V cholerae-AIGJRGC	1.382	-0.015
1966	44	31	V cholerae-AIGJRGC	1.375	-0.014
1967	44	32	V cholerae-AIGJRGC	1.373	-0.009
1968	44	33	V cholerae-AIGJRGC	1.367	-0.007
1969	44	34	V cholerae-AIGJRGC	1.362	-0.005
1970	44	35	V cholerae-AIGJRGC	1.357	-0.003
1971	44	36	V cholerae-AIGJRGC	1.354	0.002
1972	44	37	V cholerae-AIGJRGC	1.351	0.006
1973	44	38	V cholerae-AIGJRGC	1.347	0.009
1974	44	39	V cholerae-AIGJRGC	1.342	0.012
1975	44	40	V cholerae-AIGJRGC	1.341	0.018
1976	44	41	V cholerae-AIGJRGC	1.341	0.025
1977	44	42	V cholerae-AIGJRGC	1.338	0.030
1978	44	43	V cholerae-AIGJRGC	1.333	0.032
1979	44	44	V cholerae-AIGJRGC	1.329	0.036
1980	44	45	V cholerae-AIGJRGC	1.329	0.044
1981	45	1	Dientamoeba fragilis-AIHSPMK	1.973	-0.035
1982	45	2	Dientamoeba fragilis-AIHSPMK	1.995	0.000
1983	45	3	Dientamoeba fragilis-AIHSPMK	2.026	0.045
1984	45	4	Dientamoeba fragilis-AIHSPMK	2.035	0.068
1985	45	5	Dientamoeba fragilis-AIHSPMK	2.029	0.076
1986	45	6	Dientamoeba fragilis-AIHSPMK	2.007	0.069
1987	45	7	Dientamoeba fragilis-AIHSPMK	1.983	0.058
1988	45	8	Dientamoeba fragilis-AIHSPMK	1.958	0.048
1989	45	9	Dientamoeba fragilis-AIHSPMK	1.931	0.035
1990	45	10	Dientamoeba fragilis-AIHSPMK	1.904	0.022
1991	45	11	Dientamoeba fragilis-AIHSPMK	1.879	0.011
1992	45	12	Dientamoeba fragilis-AIHSPMK	1.854	0.000
1993	45	13	Dientamoeba fragilis-AIHSPMK	1.830	-0.010
1994	45	14	Dientamoeba fragilis-AIHSPMK	1.809	-0.017
1995	45	15	Dientamoeba fragilis-AIHSPMK	1.783	-0.029
1996	45	16	Dientamoeba fragilis-AIHSPMK	1.762	-0.036
1997	45	17	Dientamoeba fragilis-AIHSPMK	1.745	-0.038
1998	45	18	Dientamoeba fragilis-AIHSPMK	1.724	-0.046
1999	45	19	Dientamoeba fragilis-AIHSPMK	1.705	-0.050
[truncated: 15,281 more rows]
