# Supplementary material for: Analysis of TaqMan Array Cards Data by an Assumption-Free Improvement of the maxRatio Algorithm Is More Accurate than the Cycle-Threshold Method
Source: PLoS One. 2016 Nov 9;11(11):e0165282. doi: 10.1371/journal.pone.0165282 (PMC5102466; doi:10.1371/journal.pone.0165282)
Supplement: S1 File — The compressed folder contains a vignette explaining the procedure (‘S1 vignette.pdf’), an executable (‘S1.R’), three files with qPCR data (‘plate 1.txt’, ‘plate 2.txt’ and ‘plate 3.txt’) and a table containing the classification of the reactions provided by the raters (‘rating table.txt’). The S1.R executable produces two files as output: ‘training_file.txt’ and ‘results_file.txt’. In order to work, S1.R requires the package ‘mixtools’ (https://cran.r-project.org/web/packages/mixtools/index.html) to be loaded in the R environment. (ZIP) [file pone.0165282.s001.zip › rating table.txt]

	run	sample	target	well	cq	outc
1	1	p.001	Adeno 1-Adeno 1	1	0	0
2	1	p.001	Adeno 40/41 EH-AIQJCT3	2	0	0
3	1	p.001	Astro 1-Astro 1	3	0	0
4	1	p.001	Sapo 1-Sapo 1	4	0	0
5	1	p.001	Sapo 2-Sapo 2	5	0	0
6	1	p.001	Enterovirus 1-Enterovirus 1	6	0	0
7	1	p.001	Parechovirus-Parechovirus	7	0	0
8	1	p.001	HEV 1-HEV 1	8	0	0
9	1	p.001	IC PDV control-AIRSA0B	9	0	0
10	1	p.001	Rotavirus cam-Rotavirus cam	10	0	0
11	1	p.001	18S-Hs99999901_s1	11	18.79	1
12	1	p.001	Noro gp II-Noro gp II	12	0	0
13	1	p.001	Noro gp 1-Noro gp 1	13	0	0
14	1	p.001	Noro gp 1 mod33-Noro gp 1 mod33	14	0	0
15	1	p.001	C difficile GDH-AIS086J	15	0	0
16	1	p.001	C difficile Tox B-C difficile Tox B	16	0	0
17	1	p.001	VTX 1-AIT97CR	17	0	0
18	1	p.001	BT control Man-AIVI5IZ	18	33.3	1
19	1	p.001	E. coli vtx 2-E. coli vtx 2	19	0	0
20	1	p.001	Campy spp-AIWR3O7	20	32.39	1
21	1	p.001	Salmonella ttr-AIX01VF	21	0	0
22	1	p.001	Crypto CP2-AIY9Z1N	22	0	0
23	1	p.001	Green Fluorescent Protein-AI0IX7V	23	0	0
24	1	p.001	Adeno 2-Adeno 2	24	0	0
25	1	p.001	Adeno 40_41 Oly-AI1RWD3	25	0	0
26	1	p.001	Astro 2 Liu-AI20UKB	26	0	0
27	1	p.001	Giardia lambia 1-AI39SQJ	27	0	0
28	1	p.001	Rotavirus Liu 2-Rotavirus Liu 2	28	0	0
29	1	p.001	Enterovirus 2 Br-Enterovirus 2 Br	29	0	0
30	1	p.001	Hepatitis A 1-Hepatitis A 1	30	0	0
31	1	p.001	HEV 2-AI5IQWR	31	0	0
32	1	p.001	MS2 control-AI6RO2Z	32	31.4	1
33	1	p.001	Rotarix NSP2-AI70M87	33	0	0
34	1	p.001	CMV br-CMV br	34	0	0
35	1	p.001	IC Rnase P-AI89LFF	35	0	0
36	1	p.001	Salmonella hil A-Salmonella hil A	36	0	0
37	1	p.001	Shigella ipa H-AIAA0K8	37	0	0
38	1	p.001	Enteroagg E. coli-AIBJYRG	38	0	0
39	1	p.001	Campy jejuni-AICSWXO	39	0	0
40	1	p.001	Campy coli-AID1U3W	40	0	0
41	1	p.001	Yersinia enterocolitica-AIFAS94	41	0	0
42	1	p.001	Bacterial 16S-Bacterial 16S	42	8.12	1
43	1	p.001	Aeromonas hydrophilia-Aeromonas hydrophilia	43	0	0
44	1	p.001	V cholerae-AIGJRGC	44	0	0
45	1	p.001	Dientamoeba fragilis-AIHSPMK	45	0	0
46	1	p.001	Entamoeba histolytica-AII1NSS	46	0	0
47	1	p.001	Crypto 2 J-AIKALY0	47	0	0
48	1	p.001	Giardia lambia rev-AILJJ48	48	0	0
49	1	p.002	Adeno 1-Adeno 1	49	0	0
50	1	p.002	Adeno 40/41 EH-AIQJCT3	50	0	0
51	1	p.002	Astro 1-Astro 1	51	0	0
52	1	p.002	Sapo 1-Sapo 1	52	0	0
53	1	p.002	Sapo 2-Sapo 2	53	0	0
54	1	p.002	Enterovirus 1-Enterovirus 1	54	0	0
55	1	p.002	Parechovirus-Parechovirus	55	0	0
56	1	p.002	HEV 1-HEV 1	56	0	0
57	1	p.002	IC PDV control-AIRSA0B	57	0	0
58	1	p.002	Rotavirus cam-Rotavirus cam	58	0	0
59	1	p.002	18S-Hs99999901_s1	59	21.54	1
60	1	p.002	Noro gp II-Noro gp II	60	0	0
61	1	p.002	Noro gp 1-Noro gp 1	61	0	0
62	1	p.002	Noro gp 1 mod33-Noro gp 1 mod33	62	0	0
63	1	p.002	C difficile GDH-AIS086J	63	0	0
64	1	p.002	C difficile Tox B-C difficile Tox B	64	0	0
65	1	p.002	VTX 1-AIT97CR	65	0	0
66	1	p.002	BT control Man-AIVI5IZ	66	0	0
67	1	p.002	E. coli vtx 2-E. coli vtx 2	67	0	0
68	1	p.002	Campy spp-AIWR3O7	68	33.7	1
69	1	p.002	Salmonella ttr-AIX01VF	69	0	0
70	1	p.002	Crypto CP2-AIY9Z1N	70	0	0
71	1	p.002	Green Fluorescent Protein-AI0IX7V	71	0	0
72	1	p.002	Adeno 2-Adeno 2	72	0	0
73	1	p.002	Adeno 40_41 Oly-AI1RWD3	73	0	0
74	1	p.002	Astro 2 Liu-AI20UKB	74	0	0
75	1	p.002	Giardia lambia 1-AI39SQJ	75	0	0
76	1	p.002	Rotavirus Liu 2-Rotavirus Liu 2	76	0	0
77	1	p.002	Enterovirus 2 Br-Enterovirus 2 Br	77	0	0
78	1	p.002	Hepatitis A 1-Hepatitis A 1	78	0	0
79	1	p.002	HEV 2-AI5IQWR	79	0	0
80	1	p.002	MS2 control-AI6RO2Z	80	32.78	1
81	1	p.002	Rotarix NSP2-AI70M87	81	0	0
82	1	p.002	CMV br-CMV br	82	0	0
83	1	p.002	IC Rnase P-AI89LFF	83	0	0
84	1	p.002	Salmonella hil A-Salmonella hil A	84	0	0
85	1	p.002	Shigella ipa H-AIAA0K8	85	0	0
86	1	p.002	Enteroagg E. coli-AIBJYRG	86	0	0
87	1	p.002	Campy jejuni-AICSWXO	87	0	0
88	1	p.002	Campy coli-AID1U3W	88	0	0
89	1	p.002	Yersinia enterocolitica-AIFAS94	89	0	0
90	1	p.002	Bacterial 16S-Bacterial 16S	90	14.87	1
91	1	p.002	Aeromonas hydrophilia-Aeromonas hydrophilia	91	0	0
92	1	p.002	V cholerae-AIGJRGC	92	0	0
93	1	p.002	Dientamoeba fragilis-AIHSPMK	93	0	0
94	1	p.002	Entamoeba histolytica-AII1NSS	94	0	0
95	1	p.002	Crypto 2 J-AIKALY0	95	0	0
96	1	p.002	Giardia lambia rev-AILJJ48	96	0	0
97	1	p.003	Adeno 1-Adeno 1	97	0	0
98	1	p.003	Adeno 40/41 EH-AIQJCT3	98	0	0
99	1	p.003	Astro 1-Astro 1	99	0	0
100	1	p.003	Sapo 1-Sapo 1	100	0	0
101	1	p.003	Sapo 2-Sapo 2	101	0	0
102	1	p.003	Enterovirus 1-Enterovirus 1	102	0	0
103	1	p.003	Parechovirus-Parechovirus	103	0	0
104	1	p.003	HEV 1-HEV 1	104	0	0
105	1	p.003	IC PDV control-AIRSA0B	105	0	0
106	1	p.003	Rotavirus cam-Rotavirus cam	106	0	0
107	1	p.003	18S-Hs99999901_s1	107	25.21	1
108	1	p.003	Noro gp II-Noro gp II	108	0	0
109	1	p.003	Noro gp 1-Noro gp 1	109	0	0
110	1	p.003	Noro gp 1 mod33-Noro gp 1 mod33	110	0	0
111	1	p.003	C difficile GDH-AIS086J	111	0	0
112	1	p.003	C difficile Tox B-C difficile Tox B	112	0	0
113	1	p.003	VTX 1-AIT97CR	113	0	0
114	1	p.003	BT control Man-AIVI5IZ	114	0	0
115	1	p.003	E. coli vtx 2-E. coli vtx 2	115	0	0
116	1	p.003	Campy spp-AIWR3O7	116	35.5	1
117	1	p.003	Salmonella ttr-AIX01VF	117	0	0
118	1	p.003	Crypto CP2-AIY9Z1N	118	0	0
119	1	p.003	Green Fluorescent Protein-AI0IX7V	119	0	0
120	1	p.003	Adeno 2-Adeno 2	120	0	0
121	1	p.003	Adeno 40_41 Oly-AI1RWD3	121	0	0
122	1	p.003	Astro 2 Liu-AI20UKB	122	0	0
123	1	p.003	Giardia lambia 1-AI39SQJ	123	0	0
124	1	p.003	Rotavirus Liu 2-Rotavirus Liu 2	124	0	0
125	1	p.003	Enterovirus 2 Br-Enterovirus 2 Br	125	0	0
126	1	p.003	Hepatitis A 1-Hepatitis A 1	126	0	0
127	1	p.003	HEV 2-AI5IQWR	127	0	0
128	1	p.003	MS2 control-AI6RO2Z	128	32.19	1
129	1	p.003	Rotarix NSP2-AI70M87	129	0	0
130	1	p.003	CMV br-CMV br	130	0	0
131	1	p.003	IC Rnase P-AI89LFF	131	0	0
132	1	p.003	Salmonella hil A-Salmonella hil A	132	0	0
133	1	p.003	Shigella ipa H-AIAA0K8	133	0	0
134	1	p.003	Enteroagg E. coli-AIBJYRG	134	0	0
135	1	p.003	Campy jejuni-AICSWXO	135	38.56	0
136	1	p.003	Campy coli-AID1U3W	136	0	0
137	1	p.003	Yersinia enterocolitica-AIFAS94	137	0	0
138	1	p.003	Bacterial 16S-Bacterial 16S	138	11.64	1
139	1	p.003	Aeromonas hydrophilia-Aeromonas hydrophilia	139	0	0
140	1	p.003	V cholerae-AIGJRGC	140	0	0
141	1	p.003	Dientamoeba fragilis-AIHSPMK	141	0	0
142	1	p.003	Entamoeba histolytica-AII1NSS	142	0	0
143	1	p.003	Crypto 2 J-AIKALY0	143	0	0
144	1	p.003	Giardia lambia rev-AILJJ48	144	0	0
145	1	p.004	Adeno 1-Adeno 1	145	0	0
146	1	p.004	Adeno 40/41 EH-AIQJCT3	146	0	0
147	1	p.004	Astro 1-Astro 1	147	0	0
148	1	p.004	Sapo 1-Sapo 1	148	0	0
149	1	p.004	Sapo 2-Sapo 2	149	0	0
150	1	p.004	Enterovirus 1-Enterovirus 1	150	0	0
151	1	p.004	Parechovirus-Parechovirus	151	0	0
152	1	p.004	HEV 1-HEV 1	152	0	0
153	1	p.004	IC PDV control-AIRSA0B	153	0	0
154	1	p.004	Rotavirus cam-Rotavirus cam	154	0	0
155	1	p.004	18S-Hs99999901_s1	155	17.29	1
156	1	p.004	Noro gp II-Noro gp II	156	0	0
157	1	p.004	Noro gp 1-Noro gp 1	157	0	0
158	1	p.004	Noro gp 1 mod33-Noro gp 1 mod33	158	0	0
159	1	p.004	C difficile GDH-AIS086J	159	0	0
160	1	p.004	C difficile Tox B-C difficile Tox B	160	0	0
161	1	p.004	VTX 1-AIT97CR	161	0	0
162	1	p.004	BT control Man-AIVI5IZ	162	32.65	1
163	1	p.004	E. coli vtx 2-E. coli vtx 2	163	0	0
164	1	p.004	Campy spp-AIWR3O7	164	31.08	1
165	1	p.004	Salmonella ttr-AIX01VF	165	0	0
166	1	p.004	Crypto CP2-AIY9Z1N	166	0	0
167	1	p.004	Green Fluorescent Protein-AI0IX7V	167	0	0
168	1	p.004	Adeno 2-Adeno 2	168	0	0
169	1	p.004	Adeno 40_41 Oly-AI1RWD3	169	0	0
170	1	p.004	Astro 2 Liu-AI20UKB	170	0	0
171	1	p.004	Giardia lambia 1-AI39SQJ	171	0	0
172	1	p.004	Rotavirus Liu 2-Rotavirus Liu 2	172	0	0
173	1	p.004	Enterovirus 2 Br-Enterovirus 2 Br	173	0	0
174	1	p.004	Hepatitis A 1-Hepatitis A 1	174	0	0
175	1	p.004	HEV 2-AI5IQWR	175	0	0
176	1	p.004	MS2 control-AI6RO2Z	176	31.82	1
177	1	p.004	Rotarix NSP2-AI70M87	177	0	0
178	1	p.004	CMV br-CMV br	178	0	0
179	1	p.004	IC Rnase P-AI89LFF	179	33.95	1
180	1	p.004	Salmonella hil A-Salmonella hil A	180	0	0
181	1	p.004	Shigella ipa H-AIAA0K8	181	0	0
182	1	p.004	Enteroagg E. coli-AIBJYRG	182	0	0
183	1	p.004	Campy jejuni-AICSWXO	183	42.69	0
184	1	p.004	Campy coli-AID1U3W	184	0	0
185	1	p.004	Yersinia enterocolitica-AIFAS94	185	0	0
186	1	p.004	Bacterial 16S-Bacterial 16S	186	10.59	1
187	1	p.004	Aeromonas hydrophilia-Aeromonas hydrophilia	187	0	0
188	1	p.004	V cholerae-AIGJRGC	188	0	0
189	1	p.004	Dientamoeba fragilis-AIHSPMK	189	0	0
190	1	p.004	Entamoeba histolytica-AII1NSS	190	0	0
191	1	p.004	Crypto 2 J-AIKALY0	191	0	0
192	1	p.004	Giardia lambia rev-AILJJ48	192	0	0
193	1	p.005	Adeno 1-Adeno 1	193	43.88	0
194	1	p.005	Adeno 40/41 EH-AIQJCT3	194	0	0
195	1	p.005	Astro 1-Astro 1	195	0	0
196	1	p.005	Sapo 1-Sapo 1	196	0	0
197	1	p.005	Sapo 2-Sapo 2	197	0	0
198	1	p.005	Enterovirus 1-Enterovirus 1	198	0	0
199	1	p.005	Parechovirus-Parechovirus	199	0	0
200	1	p.005	HEV 1-HEV 1	200	0	0
201	1	p.005	IC PDV control-AIRSA0B	201	0	0
202	1	p.005	Rotavirus cam-Rotavirus cam	202	0	0
203	1	p.005	18S-Hs99999901_s1	203	15.97	1
204	1	p.005	Noro gp II-Noro gp II	204	0	0
205	1	p.005	Noro gp 1-Noro gp 1	205	0	0
206	1	p.005	Noro gp 1 mod33-Noro gp 1 mod33	206	0	0
207	1	p.005	C difficile GDH-AIS086J	207	0	0
208	1	p.005	C difficile Tox B-C difficile Tox B	208	0	0
209	1	p.005	VTX 1-AIT97CR	209	0	0
210	1	p.005	BT control Man-AIVI5IZ	210	35.03	1
211	1	p.005	E. coli vtx 2-E. coli vtx 2	211	0	0
212	1	p.005	Campy spp-AIWR3O7	212	0	0
213	1	p.005	Salmonella ttr-AIX01VF	213	0	0
214	1	p.005	Crypto CP2-AIY9Z1N	214	0	0
215	1	p.005	Green Fluorescent Protein-AI0IX7V	215	0	0
216	1	p.005	Adeno 2-Adeno 2	216	0	0
217	1	p.005	Adeno 40_41 Oly-AI1RWD3	217	0	0
218	1	p.005	Astro 2 Liu-AI20UKB	218	0	0
219	1	p.005	Giardia lambia 1-AI39SQJ	219	0	0
220	1	p.005	Rotavirus Liu 2-Rotavirus Liu 2	220	0	0
221	1	p.005	Enterovirus 2 Br-Enterovirus 2 Br	221	0	0
222	1	p.005	Hepatitis A 1-Hepatitis A 1	222	0	0
223	1	p.005	HEV 2-AI5IQWR	223	0	0
224	1	p.005	MS2 control-AI6RO2Z	224	33.45	1
225	1	p.005	Rotarix NSP2-AI70M87	225	0	0
226	1	p.005	CMV br-CMV br	226	0	0
227	1	p.005	IC Rnase P-AI89LFF	227	0	0
228	1	p.005	Salmonella hil A-Salmonella hil A	228	0	0
229	1	p.005	Shigella ipa H-AIAA0K8	229	0	0
230	1	p.005	Enteroagg E. coli-AIBJYRG	230	0	0
231	1	p.005	Campy jejuni-AICSWXO	231	0	0
232	1	p.005	Campy coli-AID1U3W	232	0	0
233	1	p.005	Yersinia enterocolitica-AIFAS94	233	0	0
234	1	p.005	Bacterial 16S-Bacterial 16S	234	18.16	1
235	1	p.005	Aeromonas hydrophilia-Aeromonas hydrophilia	235	0	0
236	1	p.005	V cholerae-AIGJRGC	236	0	0
237	1	p.005	Dientamoeba fragilis-AIHSPMK	237	0	0
238	1	p.005	Entamoeba histolytica-AII1NSS	238	0	0
239	1	p.005	Crypto 2 J-AIKALY0	239	0	0
240	1	p.005	Giardia lambia rev-AILJJ48	240	0	0
241	1	p.006	Adeno 1-Adeno 1	241	0	0
242	1	p.006	Adeno 40/41 EH-AIQJCT3	242	0	0
243	1	p.006	Astro 1-Astro 1	243	0	0
244	1	p.006	Sapo 1-Sapo 1	244	0	0
245	1	p.006	Sapo 2-Sapo 2	245	0	0
246	1	p.006	Enterovirus 1-Enterovirus 1	246	0	0
247	1	p.006	Parechovirus-Parechovirus	247	0	0
248	1	p.006	HEV 1-HEV 1	248	0	0
249	1	p.006	IC PDV control-AIRSA0B	249	0	0
250	1	p.006	Rotavirus cam-Rotavirus cam	250	0	0
251	1	p.006	18S-Hs99999901_s1	251	25.51	1
252	1	p.006	Noro gp II-Noro gp II	252	0	0
253	1	p.006	Noro gp 1-Noro gp 1	253	0	0
254	1	p.006	Noro gp 1 mod33-Noro gp 1 mod33	254	0	0
255	1	p.006	C difficile GDH-AIS086J	255	0	0
256	1	p.006	C difficile Tox B-C difficile Tox B	256	0	0
257	1	p.006	VTX 1-AIT97CR	257	0	0
258	1	p.006	BT control Man-AIVI5IZ	258	33.56	1
259	1	p.006	E. coli vtx 2-E. coli vtx 2	259	0	0
260	1	p.006	Campy spp-AIWR3O7	260	36.25	1
261	1	p.006	Salmonella ttr-AIX01VF	261	0	0
262	1	p.006	Crypto CP2-AIY9Z1N	262	0	0
263	1	p.006	Green Fluorescent Protein-AI0IX7V	263	0	0
264	1	p.006	Adeno 2-Adeno 2	264	0	0
265	1	p.006	Adeno 40_41 Oly-AI1RWD3	265	0	0
266	1	p.006	Astro 2 Liu-AI20UKB	266	0	0
267	1	p.006	Giardia lambia 1-AI39SQJ	267	0	0
268	1	p.006	Rotavirus Liu 2-Rotavirus Liu 2	268	0	0
269	1	p.006	Enterovirus 2 Br-Enterovirus 2 Br	269	0	0
270	1	p.006	Hepatitis A 1-Hepatitis A 1	270	0	0
271	1	p.006	HEV 2-AI5IQWR	271	0	0
272	1	p.006	MS2 control-AI6RO2Z	272	31.3	1
273	1	p.006	Rotarix NSP2-AI70M87	273	0	0
274	1	p.006	CMV br-CMV br	274	0	0
275	1	p.006	IC Rnase P-AI89LFF	275	33.27	1
276	1	p.006	Salmonella hil A-Salmonella hil A	276	0	0
277	1	p.006	Shigella ipa H-AIAA0K8	277	0	0
278	1	p.006	Enteroagg E. coli-AIBJYRG	278	0	0
279	1	p.006	Campy jejuni-AICSWXO	279	0	0
280	1	p.006	Campy coli-AID1U3W	280	0	0
281	1	p.006	Yersinia enterocolitica-AIFAS94	281	0	0
282	1	p.006	Bacterial 16S-Bacterial 16S	282	11.65	1
283	1	p.006	Aeromonas hydrophilia-Aeromonas hydrophilia	283	0	0
284	1	p.006	V cholerae-AIGJRGC	284	0	0
285	1	p.006	Dientamoeba fragilis-AIHSPMK	285	0	0
286	1	p.006	Entamoeba histolytica-AII1NSS	286	0	0
287	1	p.006	Crypto 2 J-AIKALY0	287	0	0
288	1	p.006	Giardia lambia rev-AILJJ48	288	0	0
289	1	p.007	Adeno 1-Adeno 1	289	0	0
290	1	p.007	Adeno 40/41 EH-AIQJCT3	290	0	0
291	1	p.007	Astro 1-Astro 1	291	0	0
292	1	p.007	Sapo 1-Sapo 1	292	0	0
293	1	p.007	Sapo 2-Sapo 2	293	0	0
294	1	p.007	Enterovirus 1-Enterovirus 1	294	0	0
295	1	p.007	Parechovirus-Parechovirus	295	0	0
296	1	p.007	HEV 1-HEV 1	296	0	0
297	1	p.007	IC PDV control-AIRSA0B	297	0	0
298	1	p.007	Rotavirus cam-Rotavirus cam	298	0	0
299	1	p.007	18S-Hs99999901_s1	299	19.93	1
300	1	p.007	Noro gp II-Noro gp II	300	0	0
301	1	p.007	Noro gp 1-Noro gp 1	301	0	0
302	1	p.007	Noro gp 1 mod33-Noro gp 1 mod33	302	0	0
303	1	p.007	C difficile GDH-AIS086J	303	0	0
304	1	p.007	C difficile Tox B-C difficile Tox B	304	0	0
305	1	p.007	VTX 1-AIT97CR	305	0	0
306	1	p.007	BT control Man-AIVI5IZ	306	0	0
307	1	p.007	E. coli vtx 2-E. coli vtx 2	307	0	0
308	1	p.007	Campy spp-AIWR3O7	308	38.77	0
309	1	p.007	Salmonella ttr-AIX01VF	309	0	0
310	1	p.007	Crypto CP2-AIY9Z1N	310	0	0
311	1	p.007	Green Fluorescent Protein-AI0IX7V	311	0	0
312	1	p.007	Adeno 2-Adeno 2	312	0	0
313	1	p.007	Adeno 40_41 Oly-AI1RWD3	313	0	0
314	1	p.007	Astro 2 Liu-AI20UKB	314	0	0
315	1	p.007	Giardia lambia 1-AI39SQJ	315	0	0
316	1	p.007	Rotavirus Liu 2-Rotavirus Liu 2	316	0	0
317	1	p.007	Enterovirus 2 Br-Enterovirus 2 Br	317	0	0
318	1	p.007	Hepatitis A 1-Hepatitis A 1	318	0	0
319	1	p.007	HEV 2-AI5IQWR	319	0	0
320	1	p.007	MS2 control-AI6RO2Z	320	32.91	1
321	1	p.007	Rotarix NSP2-AI70M87	321	0	0
322	1	p.007	CMV br-CMV br	322	0	0
323	1	p.007	IC Rnase P-AI89LFF	323	0	0
324	1	p.007	Salmonella hil A-Salmonella hil A	324	0	0
325	1	p.007	Shigella ipa H-AIAA0K8	325	0	0
326	1	p.007	Enteroagg E. coli-AIBJYRG	326	0	0
327	1	p.007	Campy jejuni-AICSWXO	327	0	0
328	1	p.007	Campy coli-AID1U3W	328	0	0
329	1	p.007	Yersinia enterocolitica-AIFAS94	329	0	0
330	1	p.007	Bacterial 16S-Bacterial 16S	330	13.57	1
331	1	p.007	Aeromonas hydrophilia-Aeromonas hydrophilia	331	0	0
332	1	p.007	V cholerae-AIGJRGC	332	0	0
333	1	p.007	Dientamoeba fragilis-AIHSPMK	333	0	0
334	1	p.007	Entamoeba histolytica-AII1NSS	334	0	0
335	1	p.007	Crypto 2 J-AIKALY0	335	0	0
336	1	p.007	Giardia lambia rev-AILJJ48	336	0	0
337	1	p.008	Adeno 1-Adeno 1	337	0	0
338	1	p.008	Adeno 40/41 EH-AIQJCT3	338	0	0
339	1	p.008	Astro 1-Astro 1	339	0	0
340	1	p.008	Sapo 1-Sapo 1	340	0	0
341	1	p.008	Sapo 2-Sapo 2	341	0	0
342	1	p.008	Enterovirus 1-Enterovirus 1	342	0	0
343	1	p.008	Parechovirus-Parechovirus	343	0	0
344	1	p.008	HEV 1-HEV 1	344	0	0
345	1	p.008	IC PDV control-AIRSA0B	345	0	0
346	1	p.008	Rotavirus cam-Rotavirus cam	346	0	0
347	1	p.008	18S-Hs99999901_s1	347	25.64	1
348	1	p.008	Noro gp II-Noro gp II	348	0	0
349	1	p.008	Noro gp 1-Noro gp 1	349	0	0
350	1	p.008	Noro gp 1 mod33-Noro gp 1 mod33	350	0	0
351	1	p.008	C difficile GDH-AIS086J	351	0	0
352	1	p.008	C difficile Tox B-C difficile Tox B	352	0	0
353	1	p.008	VTX 1-AIT97CR	353	0	0
354	1	p.008	BT control Man-AIVI5IZ	354	32.52	1
355	1	p.008	E. coli vtx 2-E. coli vtx 2	355	0	0
356	1	p.008	Campy spp-AIWR3O7	356	39.42	0
357	1	p.008	Salmonella ttr-AIX01VF	357	0	0
358	1	p.008	Crypto CP2-AIY9Z1N	358	0	0
359	1	p.008	Green Fluorescent Protein-AI0IX7V	359	0	0
360	1	p.008	Adeno 2-Adeno 2	360	0	0
361	1	p.008	Adeno 40_41 Oly-AI1RWD3	361	0	0
362	1	p.008	Astro 2 Liu-AI20UKB	362	0	0
363	1	p.008	Giardia lambia 1-AI39SQJ	363	0	0
364	1	p.008	Rotavirus Liu 2-Rotavirus Liu 2	364	0	0
365	1	p.008	Enterovirus 2 Br-Enterovirus 2 Br	365	0	0
366	1	p.008	Hepatitis A 1-Hepatitis A 1	366	0	0
367	1	p.008	HEV 2-AI5IQWR	367	0	0
368	1	p.008	MS2 control-AI6RO2Z	368	32.37	1
369	1	p.008	Rotarix NSP2-AI70M87	369	39.12	0
370	1	p.008	CMV br-CMV br	370	0	0
371	1	p.008	IC Rnase P-AI89LFF	371	0	0
372	1	p.008	Salmonella hil A-Salmonella hil A	372	0	0
373	1	p.008	Shigella ipa H-AIAA0K8	373	0	0
374	1	p.008	Enteroagg E. coli-AIBJYRG	374	0	0
375	1	p.008	Campy jejuni-AICSWXO	375	43.01	0
376	1	p.008	Campy coli-AID1U3W	376	0	0
377	1	p.008	Yersinia enterocolitica-AIFAS94	377	0	0
378	1	p.008	Bacterial 16S-Bacterial 16S	378	15.35	1
379	1	p.008	Aeromonas hydrophilia-Aeromonas hydrophilia	379	0	0
380	1	p.008	V cholerae-AIGJRGC	380	0	0
381	1	p.008	Dientamoeba fragilis-AIHSPMK	381	0	0
382	1	p.008	Entamoeba histolytica-AII1NSS	382	0	0
383	1	p.008	Crypto 2 J-AIKALY0	383	0	0
384	1	p.008	Giardia lambia rev-AILJJ48	384	0	0
