# Supplementary material for: Analysis of TaqMan Array Cards Data by an Assumption-Free Improvement of the maxRatio Algorithm Is More Accurate than the Cycle-Threshold Method
Source: PLoS One. 2016 Nov 9;11(11):e0165282. doi: 10.1371/journal.pone.0165282 (PMC5102466; doi:10.1371/journal.pone.0165282)
Supplement: S1 File — The compressed folder contains a vignette explaining the procedure (‘S1 vignette.pdf’), an executable (‘S1.R’), three files with qPCR data (‘plate 1.txt’, ‘plate 2.txt’ and ‘plate 3.txt’) and a table containing the classification of the reactions provided by the raters (‘rating table.txt’). The S1.R executable produces two files as output: ‘training_file.txt’ and ‘results_file.txt’. In order to work, S1.R requires the package ‘mixtools’ (https://cran.r-project.org/web/packages/mixtools/index.html) to be loaded in the R environment. (ZIP) [file pone.0165282.s001.zip › S1.R]

# analysis of qPCR using the maxRatio algorithm

# calculates MR, FCN and filters the results
ratioCalc <- function(plate.subset, thresh1, thresh2, tcycle, rshift=0) {
    well <- plate.subset$Well[1]
    target <- plate.subset$Target.Name[1]
    cycle.list <- sort(unique(plate.subset$Cycle))
    # Use last n-1 cycles
    ratiox <- tail(cycle.list, -1) 						
    MINx = min(ratiox)
    MAXx = max(ratiox)
    # Generate higher resolution X for later interpolation
    Xint = seq(MINx,MAXx,0.01) 							
    rn = plate.subset$Rn
    # Shift if rshift > 0
    if (rshift > 0) rn = rn - mean(rn[4:6]) + rshift	
    # calculate the ratios
    x = tail(rn, -1)
    w = head(rn, -1)
    r <- (x/w) - 1
    # filter using 5 point moving average and fix end points
    rf <- filter(r, rep(0.2,5))
    # set first cycle to unfiltered
    rf[1] <- r[1] 										
    # set last cycle to unfiltered
    rf[MAXx-1] <- r[MAXx-1] 							
    # set second cycle to mean of first two cycles
    rf[2] <- mean(head(r,2)) 							
    # set second to last cycle to mean of last two cycles
    rf[MAXx-2] <- mean(tail(r,2)) 						
    # interpolate using cubic spline to get 0.01 cycle resolution
    SPLINE = splinefun(ratiox,rf)     
    rint <- SPLINE(Xint, deriv = 0)
    # get initial mr and fcn
    mr <- max(rint, na.rm = TRUE)
    mridx <- match(mr, rint)
    fcn <- Xint[mridx]
    # round to 3 decimal places
    mr <- round(mr,3) 									
    if (fcn <= tcycle) {
      if (mr >= thresh1) qual <- 1 else qual <- 0}
    else {
      if (mr >= thresh2) qual <- 1 else qual <- 0}
    # calculate half width
    # assume negative
    width = 0 											
    if (qual == 1) {
        # find all points below mrmax/2 up to fcn
      xpk = subset(Xint[1:mridx],rint[1:mridx] < mr/2) 	
        if (length(xpk) > 0){
        # width is distance from end of xpk to fcn
        width = fcn - tail(xpk,1)} 						
    }
    result <- data.frame(Well = well,
                         Target = target,
                         FCN = fcn,
                         MR = mr,
                         Width = width,
                         Result = qual)
    return(result)    
}
# Shain's maxRatio function. Iterates over data set and calls ratioCalc
maxRatio <- function(p.data, thresh1, thresh2, tcycle, rsft=0) {
    plate.data <- maxLoad(p.data)
    well.list <- sort(unique(plate.data$Well))
    results <- data.frame(Well = numeric(),
                          Target = character(),
                          FCN = numeric(),
                          MR = numeric(),
                          Width = numeric(),
                          Result = numeric())
    for (i in well.list) { 
        plate.subset <- subset(plate.data, Well == i) 
        results <- rbind(results, 
                         ratioCalc(plate.subset, 
                                   thresh1, 
                                   thresh2, 
                                   tcycle, 
                                   rsft))  
    } 
    return(results)
} 
# iterates over data set, calls ratioCalc and writes results to file
maxPrior <- function(input.data, value.data) {
    # load data
    plate.data <- maxLoad(input.data)
    rate.data <- maxLoad(value.data)
    # create working result dataframe
    results <- data.frame(Well = numeric(),
                          Target = character(),
                          FCN = numeric(),
                          MR = numeric(),
                          Width = numeric(),
                          Result = numeric())
    # set fake values for maxCalc
    thresh1 <- 0
    thresh2 <- 0
    tcycle <- 0
    rsft <- 0
    # create well list
    well.list <- sort(unique(plate.data$Well))
    # call maxCalc and get results
    for (i in well.list) { 
        plate.subset <- subset(plate.data, Well == i) 
        results <- rbind(results, 
                         ratioCalc(plate.subset, 
                                   thresh1, 
                                   thresh2, 
                                   tcycle, 
                                   rsft))  
    } 
    # select subset
    out.data <- subset(results, select = c(Well, FCN, MR))
    # check ratification
    ratif <- rep(-1, length(well.list))
    for(i in well.list) {
        q <- subset(rate.data, well == i)
        ratif[i] <- q$outc
    }
    # create final report
    row.data <- 1:length(well.list)
    report.data <- cbind(row.data, out.data, ratif)
    names(report.data)[names(report.data)=="row.data"] <- " "
    names(report.data)[names(report.data)=="Well"] <- "well"
    names(report.data)[names(report.data)=="FCN"] <- "fcn"
    names(report.data)[names(report.data)=="MR"] <- "mr"
    names(report.data)[names(report.data)=="ratif"] <- "outc"
    write.table(report.data,
                file = "training_file.txt",
                sep="\t", 
                eol = "\n", 
                na = "NA", 
                dec = ".", 
                quote = FALSE, 
                col.names = TRUE, 
                row.names = FALSE, 
                append = FALSE)
    cat("Results written in 'training_file.txt'")
} 
# loads the data from file
maxLoad <- function(read.data) {
    x <- read.table(
        read.data, 
        header=TRUE, 
        row.names=1, 
        dec = ".", 
        sep="\t",
        stringsAsFactors = FALSE,
        fill = TRUE,
        comment.char = ""
    ) 
    return(x)
}
# determines the values of tcycle, thresh1 and thresh2 and 
#   writes a file with the results
maxParms <- function (input_df) {
    # load dependency
    x<-is.element("mixtools", installed.packages()[,1])
    if(x == "FALSE") {
        install.packages("mixtools")
    } else {
        library("mixtools", character.only = TRUE)
    }    
    # evaluate thresh2 values against the raters' consensus evaluation
    bestthresh <- function(dat,thresh2) {
        res = c() 	# result vector
        for(n in dat$MR) {
            res = c(res,ifelse(n > thresh2, 1, 0))
        }
        totdif = sum(abs(res - dat$outc))
        return(totdif)
    }
    # read data
    train_set <- read.table(
        input_df, 
        header = TRUE, 
        row.names = 1, 
        dec = ".", 
        sep = "\t",
        stringsAsFactors = FALSE,
        fill = TRUE,
        comment.char = ""
    ) 
    # FCN of earliest positive reaction
    tcycle = min(subset(train_set$fcn, train_set$outc == 1)) 				
    # captures early blob of MRs
    blob <- subset(train_set, train_set$fcn < tcycle) 
    # remove samples below tcycle
    consensus <- subset(train_set, train_set$fcn >= tcycle) 				
    # set thresh1 to 1.5 times largest MR in initial blob
    thresh1 <- round(1.5*max(blob$mr), 4) 				
    # creates model
    model = normalmixEM((x = train_set$mr), verb = FALSE)
    # Mean of negative population
    muneg = model$mu[1] 													
    # Mean of positive population
    mupos = model$mu[2] 													
    # create a sequence of trial thresh2 values
    trial = seq(from = round(muneg,4), to = round(mupos,4), by = .0001) 	
    # check for the minimum error from the train set cons over the range 
    #   from muneg to mupos
    cdif = c()																
    for(i in trial) {cdif = c(cdif, bestthresh(consensus,i))}
    # find the lowest, highest and mid-point values that minimizes the difference 
    #   between the qualitative evaluation and the training set determinations
    # note there may be a range of values which minimize the differences: 
    #   the minimum is biased to fewest false negatives; the maximum is biased to 
    #   the minimum false positive; the mid-point is a balance.
    mins = which(cdif == min(cdif))
    thresh2min = trial[mins[1]]
    thresh2max = trial[tail(mins,1)]
    thresh2mid = (thresh2max + thresh2min)/2
    output_mr <- matrix(c(round(tcycle, 3), 
                          round(thresh1, 3), 
                          round(thresh2min, 3), 
                          round(thresh2mid, 3), 
                          round(thresh2max, 3)), 
                        nrow = 5, ncol= 1, byrow= FALSE, 
                        dimnames = list(c("Turning FCN", 
                                          "Threshold < turning FCN", 
                                          "Threshold >= turning FCN (lower)", 
                                          "Threshold >= turning FCN (mid-point)", 
                                          "Threshold >= turning FCN (higher)"), 
                                          "Value"))
    return(output_mr)
}
